# Supplementary material for: A-to-I mRNA editing recodes hundreds of genes in dozens of species and produces endogenous protein isoforms in bacteria
Source: Nucleic Acids Res. 2025 Jul 12;53(13):gkaf656. doi: 10.1093/nar/gkaf656 (PMC12255301; doi:10.1093/nar/gkaf656)
Supplement: gkaf656_Supplemental_Files [file gkaf656_supplemental_files.zip]

Archive with 2 entries (2 files):
- Elias_et_el_Supplementary_Data_20250528.pdf
- Elias_Supplementary Tables 20250528.xlsx
