# Supplementary material for: A-to-I mRNA editing recodes hundreds of genes in dozens of species and produces endogenous protein isoforms in bacteria
Source: Nucleic Acids Res. 2025 Jul 12;53(13):gkaf656. doi: 10.1093/nar/gkaf656 (PMC12255301; doi:10.1093/nar/gkaf656)
Supplement: gkaf656_Supplemental_Files [file gkaf656_supplemental_files.zip › Elias_Supplementary Tables 20250528.xlsx]

## Sheet: Supplementary Table 1
Run Accession	Experiment Accession	Project Accession	Sample Accession	Submission Accession	BioProject	BioSample	Center	Center Project	Design	Study Title	Library Name	Library Strategy	Library Strategy	Library Source	Library Selection	Scientific Name	Common Name	Description	Instrument	PubMed	Strain	Collection Date	Geographic Location	Isolation Source	Sample Type	Source Name	Cell Type	Genotype	Treatment	Collected By	Host	Host Disease	Latitude And Longitude	Replicate	Tissue	Compound	Isolate	Growth Phase	Type-Material	Rna Isolated From	Altitude	Biomaterial Provider	Culture Collection	Depth	Broad-Scale Environmental Context	Host Tissue Sampled	Identified By	Lab Host	Mating Type
SRR1239353	SRX518102	SRP041204	SRS592832	SRA157695	PRJNA244702	SAMN02728192	National Tsing Hua University	Acinetobacter baumannii ATCC 17978		Acinetobacter baumannii ATCC 17978 Transcriptome or Gene expression		RNA-Seq		TRANSCRIPTOMIC	unspecified	Acinetobacter baumannii			Illumina HiSeq 2000	23402702	Acinetobacter baumannii ATCC 17978	2013-11-15	Taiwan	Yuanpei University	missing
SRR1239357	SRX518102	SRP041204	SRS592832	SRA157695	PRJNA244702	SAMN02728192	National Tsing Hua University	Acinetobacter baumannii ATCC 17978		Acinetobacter baumannii ATCC 17978 Transcriptome or Gene expression		RNA-Seq		TRANSCRIPTOMIC	unspecified	Acinetobacter baumannii			Illumina HiSeq 2000	23402702	Acinetobacter baumannii ATCC 17978	2013-11-15	Taiwan	Yuanpei University	missing
SRR1239359	SRX518102	SRP041204	SRS592832	SRA157695	PRJNA244702	SAMN02728192	National Tsing Hua University	Acinetobacter baumannii ATCC 17978		Acinetobacter baumannii ATCC 17978 Transcriptome or Gene expression		RNA-Seq		TRANSCRIPTOMIC	unspecified	Acinetobacter baumannii			Illumina HiSeq 2000	23402702	Acinetobacter baumannii ATCC 17978	2013-11-15	Taiwan	Yuanpei University	missing
SRR13280201	SRX9709938	SRP298674	SRS7904717	SRA1175658	PRJNA686868	SAMN17126861	NCBI	GSE163581		Transcriptome of Acinetobacter baumannii ATCC 17978 treated polymyxin B		RNA-Seq		TRANSCRIPTOMIC	cDNA	Acinetobacter baumannii ATCC 17978			Illumina HiSeq 2500	34180396	ATCC 17978					Acinetobacter bauammnnii ATCC 17978 Lab-WT in LB media	Exponential phase
SRR14332448	SRX10687260	SRP316543	SRS8780083	SRA1224325	PRJNA725424	SAMN18879455	NCBI	GSE173396		The abaI/abaR quorum sensing system effects pathogenicity in Acinetobacter baumannii		RNA-Seq		TRANSCRIPTOMIC	cDNA	Acinetobacter baumannii ATCC 17978			Illumina HiSeq 2000	34322102	ATCC 17978					WT		wild type
SRR14332449	SRX10687261	SRP316543	SRS8780084	SRA1224325	PRJNA725424	SAMN18879467	NCBI	GSE173396		The abaI/abaR quorum sensing system effects pathogenicity in Acinetobacter baumannii		RNA-Seq		TRANSCRIPTOMIC	cDNA	Acinetobacter baumannii ATCC 17978			Illumina HiSeq 2000	34322102	ATCC 17978					WT		wild type
SRR14332450	SRX10687262	SRP316543	SRS8780085	SRA1224325	PRJNA725424	SAMN18879466	NCBI	GSE173396		The abaI/abaR quorum sensing system effects pathogenicity in Acinetobacter baumannii		RNA-Seq		TRANSCRIPTOMIC	cDNA	Acinetobacter baumannii ATCC 17978			Illumina HiSeq 2000	34322102	ATCC 17978					WT		wild type
SRR16173202	SRX12457933	SRP339812	SRS10423925	SRA1304798	PRJNA768278	SAMN22020340	NCBI	GSE185203		Transcriptional changes in response to OXA-23 overexpression in Acinetobacter baumannii ATCC 17978		RNA-Seq		TRANSCRIPTOMIC	cDNA	Acinetobacter baumannii			Illumina HiSeq 2000		ATCC 17978					Bacterial cells		wildtype	Untreated
SRR16173203	SRX12457934	SRP339812	SRS10423927	SRA1304798	PRJNA768278	SAMN22020333	NCBI	GSE185203		Transcriptional changes in response to OXA-23 overexpression in Acinetobacter baumannii ATCC 17978		RNA-Seq		TRANSCRIPTOMIC	cDNA	Acinetobacter baumannii			Illumina HiSeq 2000		ATCC 17978					Bacterial cells		wildtype	Untreated
SRR16173204	SRX12457935	SRP339812	SRS10423926	SRA1304798	PRJNA768278	SAMN22020335	NCBI	GSE185203		Transcriptional changes in response to OXA-23 overexpression in Acinetobacter baumannii ATCC 17978		RNA-Seq		TRANSCRIPTOMIC	cDNA	Acinetobacter baumannii			Illumina HiSeq 2000		ATCC 17978					Bacterial cells		wildtype	Untreated
SRR5124601	SRX2439547	SRP095494	SRS1874154	SRA506564	PRJNA358319	SAMN06169813	Third Military Medical University	Acinetobacter baumannii ATCC 17978		Acinetobacter baumannii ATCC 17978 Transcriptome or Gene expression		RNA-Seq		TRANSCRIPTOMIC	unspecified	Acinetobacter baumannii ATCC 17978		three repeats of Acinetobacter baumannii ATCC17978 (AMZ1, AMZ2, AMZ3) after 8 hours treatment of Azithromycin (0.25 mcg/ml) and three repeats of negative control (AB1, AB2, AB3).	Illumina HiSeq 2500		ATCC 17978	2016-03-17	China:chongqing	American Type Culture Collection						Southwest Hospital,Third Military Medical University	Homo sapiens	Acinetobacter baumannii pneumonia	29.35 N 106.33 E
SRR5124632	SRX2439576	SRP095494	SRS1874154	SRA506564	PRJNA358319	SAMN06169813	Third Military Medical University	Acinetobacter baumannii ATCC 17978		Acinetobacter baumannii ATCC 17978 Transcriptome or Gene expression		RNA-Seq		TRANSCRIPTOMIC	unspecified	Acinetobacter baumannii ATCC 17978		three repeats of Acinetobacter baumannii ATCC17978 (AMZ1, AMZ2, AMZ3) after 8 hours treatment of Azithromycin (0.25 mcg/ml) and three repeats of negative control (AB1, AB2, AB3).	Illumina HiSeq 2500		ATCC 17978	2016-03-17	China:chongqing	American Type Culture Collection						Southwest Hospital,Third Military Medical University	Homo sapiens	Acinetobacter baumannii pneumonia	29.35 N 106.33 E
SRR5124636	SRX2439582	SRP095494	SRS1874154	SRA506564	PRJNA358319	SAMN06169813	Third Military Medical University	Acinetobacter baumannii ATCC 17978		Acinetobacter baumannii ATCC 17978 Transcriptome or Gene expression		RNA-Seq		TRANSCRIPTOMIC	unspecified	Acinetobacter baumannii ATCC 17978		three repeats of Acinetobacter baumannii ATCC17978 (AMZ1, AMZ2, AMZ3) after 8 hours treatment of Azithromycin (0.25 mcg/ml) and three repeats of negative control (AB1, AB2, AB3).	Illumina HiSeq 2500		ATCC 17978	2016-03-17	China:chongqing	American Type Culture Collection						Southwest Hospital,Third Military Medical University	Homo sapiens	Acinetobacter baumannii pneumonia	29.35 N 106.33 E
SRR7470021	SRX4339791	SRP151974	SRS3500683	SRA733283	PRJNA479570	SAMN09580372	AllGenetics		Illuminas TruSeq Stranded mRNA Library Prep Kit was used to preparethe libraries	RNA-seq of wild-type Acinetobacter baumannii ATCC17978 and its rsmG mutant	1_3	RNA-Seq		TRANSCRIPTOMIC	cDNA	Acinetobacter baumannii		R1	Illumina HiSeq 4000		ATCC 17978	not applicable	Spain	not applicable				wild-type		not applicable	Homo sapiens	infection	not applicable	biological replicate 2
SRR7470022	SRX4339790	SRP151974	SRS3500681	SRA733283	PRJNA479570	SAMN09580371	AllGenetics		Illuminas TruSeq Stranded mRNA Library Prep Kit was used to preparethe libraries	RNA-seq of wild-type Acinetobacter baumannii ATCC17978 and its rsmG mutant	1_2	RNA-Seq		TRANSCRIPTOMIC	cDNA	Acinetobacter baumannii		R1	Illumina HiSeq 4000		ATCC 17978	not applicable	Spain	not applicable				wild-type		not applicable	Homo sapiens	infection	not applicable	biological replicate 1
SRR635232	SRX211051	SRP017591	SRS380160	SRA062967	PRJNA183988	SAMN01831551	Gene Expression Omnibus	GSE42973		The effect of transcription factor AtfA on gene expression		RNA-Seq		TRANSCRIPTOMIC	cDNA	Acinetobacter baylyi ADP1			Illumina HiSeq 2000	25047957	ADP1					wild-type cells		wildtype
SRR10336275	SRX7046351	SRP227122	SRS5576957	SRA983729	PRJNA579166	SAMN13104504	NCBI	GSE139295		Next Generation Sequencing Facilitates Quantitative Analysis of Acinetobacter baylyi ADP1 Transcriptomes under heavy metal-based NPs and ions exposure		RNA-Seq		TRANSCRIPTOMIC	cDNA	Acinetobacter baylyi ADP1			Illumina HiSeq 2500		ADP1					Acinetobacter baylyi ADP1 bacteria									liquid LB culture
SRR10336276	SRX7046352	SRP227122	SRS5576958	SRA983729	PRJNA579166	SAMN13104503	NCBI	GSE139295		Next Generation Sequencing Facilitates Quantitative Analysis of Acinetobacter baylyi ADP1 Transcriptomes under heavy metal-based NPs and ions exposure		RNA-Seq		TRANSCRIPTOMIC	cDNA	Acinetobacter baylyi ADP1			Illumina HiSeq 2500		ADP1					Acinetobacter baylyi ADP1 bacteria									liquid LB culture
SRR10336277	SRX7046353	SRP227122	SRS5576959	SRA983729	PRJNA579166	SAMN13104502	NCBI	GSE139295		Next Generation Sequencing Facilitates Quantitative Analysis of Acinetobacter baylyi ADP1 Transcriptomes under heavy metal-based NPs and ions exposure		RNA-Seq		TRANSCRIPTOMIC	cDNA	Acinetobacter baylyi ADP1			Illumina HiSeq 2500		ADP1					Acinetobacter baylyi ADP1 bacteria									liquid LB culture
SRR10678066	SRX7355092	SRP237368	SRS5814469	SRA1011181	PRJNA595381	SAMN13551867	NCBI	GSE141954		Next Generation Sequencing Facilitates Quantitative Analysis of Wild Type and artificial sweeteners-stressed Acinetobacter baylyi ADP1 and pWH1266 plasmid Transcriptomes		RNA-Seq		TRANSCRIPTOMIC	cDNA	Acinetobacter baylyi ADP1			Illumina HiSeq 2500							Acinetobacter baylyi ADP1 and pWH1266 plasmid			control
SRR10678067	SRX7355093	SRP237368	SRS5814471	SRA1011181	PRJNA595381	SAMN13551866	NCBI	GSE141954		Next Generation Sequencing Facilitates Quantitative Analysis of Wild Type and artificial sweeteners-stressed Acinetobacter baylyi ADP1 and pWH1266 plasmid Transcriptomes		RNA-Seq		TRANSCRIPTOMIC	cDNA	Acinetobacter baylyi ADP1			Illumina HiSeq 2500							Acinetobacter baylyi ADP1 and pWH1266 plasmid			control
SRR10678068	SRX7355094	SRP237368	SRS5814470	SRA1011181	PRJNA595381	SAMN13551871	NCBI	GSE141954		Next Generation Sequencing Facilitates Quantitative Analysis of Wild Type and artificial sweeteners-stressed Acinetobacter baylyi ADP1 and pWH1266 plasmid Transcriptomes		RNA-Seq		TRANSCRIPTOMIC	cDNA	Acinetobacter baylyi ADP1			Illumina HiSeq 2500							Acinetobacter baylyi ADP1 and pWH1266 plasmid			control
SRR10699591	SRX7376085	SRP237740	SRS5833913	SRA1012778	PRJNA595841	SAMN13568803	NCBI	GSE142061		Next Generation Sequencing Facilitates Quantitative Analysis of Wild Type and non-antibiotic pharmaceuticals stressed Acinetobacter baylyi ADP1 Transcriptomes		RNA-Seq		TRANSCRIPTOMIC	cDNA	Acinetobacter baylyi ADP1			Illumina HiSeq 2500	32424247	ADP1					Acinetobacter bacteria										control
SRR10699592	SRX7376086	SRP237740	SRS5833914	SRA1012778	PRJNA595841	SAMN13568823	NCBI	GSE142061		Next Generation Sequencing Facilitates Quantitative Analysis of Wild Type and non-antibiotic pharmaceuticals stressed Acinetobacter baylyi ADP1 Transcriptomes		RNA-Seq		TRANSCRIPTOMIC	cDNA	Acinetobacter baylyi ADP1			Illumina HiSeq 2500	32424247	ADP1					Acinetobacter bacteria										control
SRR10699593	SRX7376087	SRP237740	SRS5833915	SRA1012778	PRJNA595841	SAMN13568822	NCBI	GSE142061		Next Generation Sequencing Facilitates Quantitative Analysis of Wild Type and non-antibiotic pharmaceuticals stressed Acinetobacter baylyi ADP1 Transcriptomes		RNA-Seq		TRANSCRIPTOMIC	cDNA	Acinetobacter baylyi ADP1			Illumina HiSeq 2500	32424247	ADP1					Acinetobacter bacteria										control
SRR10699619	SRX7376113	SRP237741	SRS5833941	SRA1012779	PRJNA595840	SAMN13568832	NCBI	GSE142062		Next Generation Sequencing Facilitates Quantitative Analysis of Wild Type and disinfectants stressed Acinetobacter baylyi ADP1 Transcriptomes		RNA-Seq		TRANSCRIPTOMIC	cDNA	Acinetobacter baylyi ADP1			Illumina HiSeq 2500	33941886	ADP1					Acinetobacter bacteria										control
SRR10699620	SRX7376114	SRP237741	SRS5833942	SRA1012779	PRJNA595840	SAMN13568831	NCBI	GSE142062		Next Generation Sequencing Facilitates Quantitative Analysis of Wild Type and disinfectants stressed Acinetobacter baylyi ADP1 Transcriptomes		RNA-Seq		TRANSCRIPTOMIC	cDNA	Acinetobacter baylyi ADP1			Illumina HiSeq 2500	33941886	ADP1					Acinetobacter bacteria										control
SRR10699621	SRX7376115	SRP237741	SRS5833943	SRA1012779	PRJNA595840	SAMN13568830	NCBI	GSE142062		Next Generation Sequencing Facilitates Quantitative Analysis of Wild Type and disinfectants stressed Acinetobacter baylyi ADP1 Transcriptomes		RNA-Seq		TRANSCRIPTOMIC	cDNA	Acinetobacter baylyi ADP1			Illumina HiSeq 2500	33941886	ADP1					Acinetobacter bacteria										control
SRR6782865	SRX3742596	SRP133498	SRS2999094	SRA662259	PRJNA435995	SAMN08609907	Hofstra University		http://cofactorgenomics.com	Transcriptional response to defective lipoprotein biogenesis in an lnt mutant	wild-type-2_sequence	RNA-Seq		TRANSCRIPTOMIC	RANDOM	Acinetobacter baylyi ADP1			NextSeq 500		ADP1	2015-07-08	USA: New York	not applicable	overnight culture						not applicable						wild-type
SRR6782866	SRX3742595	SRP133498	SRS2999094	SRA662259	PRJNA435995	SAMN08609907	Hofstra University		http://cofactorgenomics.com	Transcriptional response to defective lipoprotein biogenesis in an lnt mutant	wild-type-1_sequence	RNA-Seq		TRANSCRIPTOMIC	RANDOM	Acinetobacter baylyi ADP1			NextSeq 500		ADP1	2015-07-08	USA: New York	not applicable	overnight culture						not applicable						wild-type
SRR6782868	SRX3742593	SRP133498	SRS2999094	SRA662259	PRJNA435995	SAMN08609907	Hofstra University		http://cofactorgenomics.com	Transcriptional response to defective lipoprotein biogenesis in an lnt mutant	wild-type-3_sequence	RNA-Seq		TRANSCRIPTOMIC	RANDOM	Acinetobacter baylyi ADP1			NextSeq 500		ADP1	2015-07-08	USA: New York	not applicable	overnight culture						not applicable						wild-type
SRR1174245	SRX474453	SRP038724	SRS560349	SRA141771	PRJNA238981	SAMN02649401	Gene Expression Omnibus	GSE55239		Acinetobacter oleivorans DR1 : Wild-type cell harboring plasmid (pAST2) in nutrient media		RNA-Seq		TRANSCRIPTOMIC	cDNA	Acinetobacter oleivorans DR1			Illumina HiSeq 2500	25229538	DR1					DR1(pAST2)-control		Wild type harboring pAST2										exponential	type strain of Acinetobacter oleivorans
SRR2080387	SRX1075059	SRP059941	SRS973759	SRA274765	PRJNA288423	SAMN03799498	Gene Expression Omnibus	GSE70356		Acinetobacter oleivorans DR1: paraquat-treated and phenazine methosulfate-treated		RNA-Seq		TRANSCRIPTOMIC	cDNA	Acinetobacter oleivorans DR1			Illumina HiSeq 2500	26884212						DR1 treated with PMS		Wild type	phenazine methosulfate (200 µM) over a period of 15 min.									exponential		stationary cells
SRR11648402	SRX8209540	SRP252792	SRS6569780	SRA1070567	PRJNA610163	SAMN14775373	Sir Run Run Shaw Hospital, College of Medicine, Zhejiang University	Acinetobacter pittii strain:A1254	Paired-end RNA-Seq libraries were made with NEBNext Ultra II Directional RNA Library Prep Kit for Illumina (New England Biolabs, USA)	Acinetobacter pittii strain:A1254 Genome sequencing	LR200319-0003	RNA-Seq		TRANSCRIPTOMIC	PCR	Acinetobacter pittii			HiSeq X Ten		A1254	2020-03-05	China:Zhejiang province		cell culture					Haiping Wang	Homo sapiens						A1254-3
SRR11648403	SRX8209539	SRP252792	SRS6569779	SRA1070567	PRJNA610163	SAMN14775372	Sir Run Run Shaw Hospital, College of Medicine, Zhejiang University	Acinetobacter pittii strain:A1254	Paired-end RNA-Seq libraries were made with NEBNext Ultra II Directional RNA Library Prep Kit for Illumina (New England Biolabs, USA)	Acinetobacter pittii strain:A1254 Genome sequencing	LR200319-0002	RNA-Seq		TRANSCRIPTOMIC	PCR	Acinetobacter pittii			HiSeq X Ten		A1254	2020-03-05	China:Zhejiang province		cell culture					Haiping Wang	Homo sapiens						A1254-2
SRR11648404	SRX8209538	SRP252792	SRS6569778	SRA1070567	PRJNA610163	SAMN14775371	Sir Run Run Shaw Hospital, College of Medicine, Zhejiang University	Acinetobacter pittii strain:A1254	Paired-end RNA-Seq libraries were made with NEBNext Ultra II Directional RNA Library Prep Kit for Illumina (New England Biolabs, USA)	Acinetobacter pittii strain:A1254 Genome sequencing	LR200319-0001	RNA-Seq		TRANSCRIPTOMIC	PCR	Acinetobacter pittii			HiSeq X Ten		A1254	2020-03-05	China:Zhejiang province		cell culture					Haiping Wang	Homo sapiens						A1254-1
SRR5894319	SRX3057325	SRP114736	SRS2403265	SRA596089	PRJNA396961	SAMN07445197	Chinese Academy of Fishery Sciences	Aeromonas hydrophila		Aeromonas hydrophila Transcriptome or Gene expression		RNA-Seq		TRANSCRIPTOMIC	PCR	Aeromonas hydrophila			Illumina HiSeq 4000		Aeromonas hydrophila NJ-35	2016-05-01	China: Jiangsu	Hemorrhagic disease outbreak farms	bacteria						Megalobrama amblycephala						liver
SRR11470407	SRX8046920	SRP254990	SRS6418352	SRA1061777	PRJNA616454	SAMN14491391	Nanjing Agricultural University	Aeromonas hydrophila	common method	Aeromonas hydrophila NJ-35 Raw sequence reads	9	RNA-Seq		TRANSCRIPTOMIC	PCR	Aeromonas hydrophila NJ-35			HiSeq X Ten		NJ-35	2018-04-12	China	Nanjing	bacteria			not applicable		not applicable	crucian		not applicable				crucian carp				not applicable	not applicable	not applicable	not applicable	not applicable	not applicable	not applicable	not applicable	not applicable
SRR11470408	SRX8046919	SRP254990	SRS6418352	SRA1061777	PRJNA616454	SAMN14491391	Nanjing Agricultural University	Aeromonas hydrophila	common method	Aeromonas hydrophila NJ-35 Raw sequence reads	7	RNA-Seq		TRANSCRIPTOMIC	PCR	Aeromonas hydrophila NJ-35			HiSeq X Ten		NJ-35	2018-04-12	China	Nanjing	bacteria			not applicable		not applicable	crucian		not applicable				crucian carp				not applicable	not applicable	not applicable	not applicable	not applicable	not applicable	not applicable	not applicable	not applicable
SRR11470411	SRX8046916	SRP254990	SRS6418352	SRA1061777	PRJNA616454	SAMN14491391	Nanjing Agricultural University	Aeromonas hydrophila	common method	Aeromonas hydrophila NJ-35 Raw sequence reads	11	RNA-Seq		TRANSCRIPTOMIC	PCR	Aeromonas hydrophila NJ-35			HiSeq X Ten		NJ-35	2018-04-12	China	Nanjing	bacteria			not applicable		not applicable	crucian		not applicable				crucian carp				not applicable	not applicable	not applicable	not applicable	not applicable	not applicable	not applicable	not applicable	not applicable
SRR7938984	SRX4774149	SRP162819	SRS3854691	SRA786424	PRJNA493739	SAMN10141793	NCBI	GSE120603		RNA-sequencing of smpB-dependent gene expression in A. Veronii C4		RNA-Seq		TRANSCRIPTOMIC	RACE	Aeromonas veronii			HiSeq X Ten	32547961						wt1		wild type
SRR7938985	SRX4774150	SRP162819	SRS3854692	SRA786424	PRJNA493739	SAMN10141792	NCBI	GSE120603		RNA-sequencing of smpB-dependent gene expression in A. Veronii C4		RNA-Seq		TRANSCRIPTOMIC	RACE	Aeromonas veronii			HiSeq X Ten	32547961						wt2		wild type
SRR7938986	SRX4774151	SRP162819	SRS3854693	SRA786424	PRJNA493739	SAMN10141791	NCBI	GSE120603		RNA-sequencing of smpB-dependent gene expression in A. Veronii C4		RNA-Seq		TRANSCRIPTOMIC	RACE	Aeromonas veronii			HiSeq X Ten	32547961						wt3		wild type
SRR10072446	SRX6805958	SRP220469	SRS5350281	SRA956986	PRJNA563803	SAMN12688227	Hainan University		Aeromonas Veronii wild type	Aeromonas veronii transcriptome	Aeromonas Veronii2	RNA-Seq		TRANSCRIPTOMIC	RACE	Aeromonas veronii		Aeromonas veronii wild type 2	HiSeq X Ten		missing	2014	China:shantou	fish						Zhu Liu			missing				A. Veronii C4 wt2
SRR10849319	SRX7519910	SRP240218	SRS5959445	SRA1021988	PRJNA599560	SAMN13759467	Hainan University		wildtype Aeromonas veronii	Aeromonas veronii hfq mutant transcriptome	Aeromonas veronii 1	RNA-Seq		TRANSCRIPTOMIC	RANDOM PCR	Aeromonas veronii		Aeromonas veronii wild type 1	HiSeq X Ten		A. Veronii C4 wt1	2014	China:shantou	fish						Zhu Liu			23.22 N 116.40 E				C4
SRR9972727	SRX6720054	SRP218431	SRS5272477	SRA941301	PRJNA560312	SAMN12574860	Hainan University		Aeromonas Veronii wild type	Aeromonas veronii	Aeromonas Veronii2	RNA-Seq		TRANSCRIPTOMIC	RACE	Aeromonas veronii		Aeromonas veronii wild type 2	Illumina HiSeq X Ten		missing	2014	China:shantou	fish						Zhu Liu			missing				C4 wt2
SRR10849318	SRX7519911	SRP240218	SRS5959446	SRA1021988	PRJNA599560	SAMN13759468	Hainan University		wildtype Aeromonas veronii	Aeromonas veronii hfq mutant transcriptome	Aeromonas veronii 2	RNA-Seq		TRANSCRIPTOMIC	RANDOM PCR	Aeromonas veronii		Aeromonas veronii wild type 2	HiSeq X Ten		A. Veronii C4 wt2	2014	China:shantou	fish						Zhu Liu			23.22 N 116.40 E				C4
SRR10849317	SRX7519912	SRP240218	SRS5959447	SRA1021988	PRJNA599560	SAMN13759469	Hainan University		wildtype Aeromonas veronii	Aeromonas veronii hfq mutant transcriptome	Aeromonas veronii 3	RNA-Seq		TRANSCRIPTOMIC	RANDOM PCR	Aeromonas veronii		Aeromonas veronii wild type 3	HiSeq X Ten		A. Veronii C4 wt3	2014	China:shantou	fish						Zhu Liu			23.22 N 116.40 E				C4
SRR3436853	SRX1724902	SRP073788	SRS1410367	SRA419411	PRJNA319479	SAMN04893312	NCBI	GSE80607		Transcriptome of Vibrio fischeri ES114 in rich medium, seawater, and after venting from the Hawaiian bobtail squid Euprymna scolopes		RNA-Seq		TRANSCRIPTOMIC	cDNA	Aliivibrio fischeri ES114			Illumina HiSeq 2500	28152560						SWT rich medium culture								1
SRR3436854	SRX1724903	SRP073788	SRS1410366	SRA419411	PRJNA319479	SAMN04893313	NCBI	GSE80607		Transcriptome of Vibrio fischeri ES114 in rich medium, seawater, and after venting from the Hawaiian bobtail squid Euprymna scolopes		RNA-Seq		TRANSCRIPTOMIC	cDNA	Aliivibrio fischeri ES114			Illumina HiSeq 2500	28152560						SWT rich medium culture								2
ERR868076	ERX947677	ERP010367	ERS715537	ERA434617	PRJEB9288	SAMEA3368605	UNIVERSITY OF CALIFORNIA - SAN DIEGO	Vibrio_fischeri_ES114_RNASeq		RNA-Seq of Vibrio fischeri ES114	unspecified	RNA-Seq		TRANSCRIPTOMIC	unspecified	Aliivibrio fischeri ES114			Illumina MiSeq			2013-10-01	USA																						marine pelagic biome
ERR868077	ERX947678	ERP010367	ERS715538	ERA434617	PRJEB9288	SAMEA3368606	UNIVERSITY OF CALIFORNIA - SAN DIEGO	Vibrio_fischeri_ES114_RNASeq		RNA-Seq of Vibrio fischeri ES114	unspecified	RNA-Seq		TRANSCRIPTOMIC	unspecified	Aliivibrio fischeri ES114			Illumina MiSeq			2013-10-01	USA																						marine pelagic biome
SRR10527334	SRX7211809	SRP233061	SRS5714747	SRA1002387	PRJNA591216	SAMN13353859	J Craig Venter Institute	Alteromonas macleodii ATCC 27126	Sequencing libraries were prepared for directional RNA-Seq using the Wafergen PrepX kit (Takara Bio)	Alteromonas macleodii ATCC 27126 Transcriptome or Gene expression	LEM001	RNA-Seq		TRANSCRIPTOMIC	cDNA	Alteromonas macleodii ATCC 27126			NextSeq 500		ATCC 27126	2016-11-01	not applicable	seawater	cell culture						Not Applicable						isolate1		type strain of Alteromonas macleodii
SRR10527333	SRX7211810	SRP233061	SRS5714748	SRA1002387	PRJNA591216	SAMN13353860	J Craig Venter Institute	Alteromonas macleodii ATCC 27126	Sequencing libraries were prepared for directional RNA-Seq using the Wafergen PrepX kit (Takara Bio)	Alteromonas macleodii ATCC 27126 Transcriptome or Gene expression	LEM002	RNA-Seq		TRANSCRIPTOMIC	cDNA	Alteromonas macleodii ATCC 27126			NextSeq 500		ATCC 27126	2016-11-01	not applicable	seawater	cell culture						Not Applicable						isolate2		type strain of Alteromonas macleodii
SRR10527330	SRX7211813	SRP233061	SRS5714751	SRA1002387	PRJNA591216	SAMN13353861	J Craig Venter Institute	Alteromonas macleodii ATCC 27126	Sequencing libraries were prepared for directional RNA-Seq using the Wafergen PrepX kit (Takara Bio)	Alteromonas macleodii ATCC 27126 Transcriptome or Gene expression	LEM003	RNA-Seq		TRANSCRIPTOMIC	cDNA	Alteromonas macleodii ATCC 27126			NextSeq 500		ATCC 27126	2016-11-01	not applicable	seawater	cell culture						Not Applicable						isolate3		type strain of Alteromonas macleodii
SRR10527329	SRX7211814	SRP233061	SRS5714752	SRA1002387	PRJNA591216	SAMN13353862	J Craig Venter Institute	Alteromonas macleodii ATCC 27126	Sequencing libraries were prepared for directional RNA-Seq using the Wafergen PrepX kit (Takara Bio)	Alteromonas macleodii ATCC 27126 Transcriptome or Gene expression	LEM004	RNA-Seq		TRANSCRIPTOMIC	cDNA	Alteromonas macleodii ATCC 27126			NextSeq 500		ATCC 27126	2016-11-01	not applicable	seawater	cell culture						Not Applicable						isolate4		type strain of Alteromonas macleodii
SRR10527328	SRX7211815	SRP233061	SRS5714753	SRA1002387	PRJNA591216	SAMN13353863	J Craig Venter Institute	Alteromonas macleodii ATCC 27126	Sequencing libraries were prepared for directional RNA-Seq using the Wafergen PrepX kit (Takara Bio)	Alteromonas macleodii ATCC 27126 Transcriptome or Gene expression	LEM005	RNA-Seq		TRANSCRIPTOMIC	cDNA	Alteromonas macleodii ATCC 27126			NextSeq 500		ATCC 27126	2016-11-01	not applicable	seawater	cell culture						Not Applicable						isolate5		type strain of Alteromonas macleodii
SRR10527327	SRX7211816	SRP233061	SRS5714754	SRA1002387	PRJNA591216	SAMN13353864	J Craig Venter Institute	Alteromonas macleodii ATCC 27126	Sequencing libraries were prepared for directional RNA-Seq using the Wafergen PrepX kit (Takara Bio)	Alteromonas macleodii ATCC 27126 Transcriptome or Gene expression	LEM006	RNA-Seq		TRANSCRIPTOMIC	cDNA	Alteromonas macleodii ATCC 27126			NextSeq 500		ATCC 27126	2016-11-01	not applicable	seawater	cell culture						Not Applicable						isolate6		type strain of Alteromonas macleodii
SRR10527326	SRX7211817	SRP233061	SRS5714755	SRA1002387	PRJNA591216	SAMN13353865	J Craig Venter Institute	Alteromonas macleodii ATCC 27126	Sequencing libraries were prepared for directional RNA-Seq using the Wafergen PrepX kit (Takara Bio)	Alteromonas macleodii ATCC 27126 Transcriptome or Gene expression	LEM007	RNA-Seq		TRANSCRIPTOMIC	cDNA	Alteromonas macleodii ATCC 27126			NextSeq 500		ATCC 27126	2017-01-30	not applicable	seawater	cell culture						Not Applicable						isolate7		type strain of Alteromonas macleodii
SRR10527325	SRX7211818	SRP233061	SRS5714756	SRA1002387	PRJNA591216	SAMN13353866	J Craig Venter Institute	Alteromonas macleodii ATCC 27126	Sequencing libraries were prepared for directional RNA-Seq using the Wafergen PrepX kit (Takara Bio)	Alteromonas macleodii ATCC 27126 Transcriptome or Gene expression	LEM008	RNA-Seq		TRANSCRIPTOMIC	cDNA	Alteromonas macleodii ATCC 27126			NextSeq 500		ATCC 27126	2017-01-30	not applicable	seawater	cell culture						Not Applicable						isolate8		type strain of Alteromonas macleodii
SRR10527324	SRX7211819	SRP233061	SRS5714757	SRA1002387	PRJNA591216	SAMN13353867	J Craig Venter Institute	Alteromonas macleodii ATCC 27126	Sequencing libraries were prepared for directional RNA-Seq using the Wafergen PrepX kit (Takara Bio)	Alteromonas macleodii ATCC 27126 Transcriptome or Gene expression	LEM009	RNA-Seq		TRANSCRIPTOMIC	cDNA	Alteromonas macleodii ATCC 27126			NextSeq 500		ATCC 27126	2017-01-30	not applicable	seawater	cell culture						Not Applicable						isolate9		type strain of Alteromonas macleodii
SRR10527323	SRX7211820	SRP233061	SRS5714758	SRA1002387	PRJNA591216	SAMN13353868	J Craig Venter Institute	Alteromonas macleodii ATCC 27126	Sequencing libraries were prepared for directional RNA-Seq using the Wafergen PrepX kit (Takara Bio)	Alteromonas macleodii ATCC 27126 Transcriptome or Gene expression	LEM010	RNA-Seq		TRANSCRIPTOMIC	cDNA	Alteromonas macleodii ATCC 27126			NextSeq 500		ATCC 27126	2017-01-30	not applicable	seawater	cell culture						Not Applicable						isolate10		type strain of Alteromonas macleodii
SRR10527332	SRX7211811	SRP233061	SRS5714749	SRA1002387	PRJNA591216	SAMN13353869	J Craig Venter Institute	Alteromonas macleodii ATCC 27126	Sequencing libraries were prepared for directional RNA-Seq using the Wafergen PrepX kit (Takara Bio)	Alteromonas macleodii ATCC 27126 Transcriptome or Gene expression	LEM011	RNA-Seq		TRANSCRIPTOMIC	cDNA	Alteromonas macleodii ATCC 27126			NextSeq 500		ATCC 27126	2017-01-30	not applicable	seawater	cell culture						Not Applicable						isolate11		type strain of Alteromonas macleodii
SRR10527331	SRX7211812	SRP233061	SRS5714750	SRA1002387	PRJNA591216	SAMN13353870	J Craig Venter Institute	Alteromonas macleodii ATCC 27126	Sequencing libraries were prepared for directional RNA-Seq using the Wafergen PrepX kit (Takara Bio)	Alteromonas macleodii ATCC 27126 Transcriptome or Gene expression	LEM012	RNA-Seq		TRANSCRIPTOMIC	cDNA	Alteromonas macleodii ATCC 27126			NextSeq 500		ATCC 27126	2017-01-30	not applicable	seawater	cell culture						Not Applicable						isolate12		type strain of Alteromonas macleodii
SRR5417186	SRX2708776	SRP103079	SRS2101481	SRA551641	PRJNA381639	SAMN06685700	NCBI	GSE97402		Transcriptional Analysis of an Ammonium-Excreting Strain of Azotobacter vinelandii Deregulated for Nitrogen Fixation		RNA-Seq		TRANSCRIPTOMIC	cDNA	Azotobacter vinelandii			Illumina HiSeq 2500	28802272						whole cell lysate		Wild-type
SRR5417187	SRX2708777	SRP103079	SRS2101482	SRA551641	PRJNA381639	SAMN06685699	NCBI	GSE97402		Transcriptional Analysis of an Ammonium-Excreting Strain of Azotobacter vinelandii Deregulated for Nitrogen Fixation		RNA-Seq		TRANSCRIPTOMIC	cDNA	Azotobacter vinelandii			Illumina HiSeq 2500	28802272						whole cell lysate		Wild-type
SRR5417188	SRX2708778	SRP103079	SRS2101483	SRA551641	PRJNA381639	SAMN06685697	NCBI	GSE97402		Transcriptional Analysis of an Ammonium-Excreting Strain of Azotobacter vinelandii Deregulated for Nitrogen Fixation		RNA-Seq		TRANSCRIPTOMIC	cDNA	Azotobacter vinelandii			Illumina HiSeq 2500	28802272						whole cell lysate		Wild-type
SRR5417189	SRX2708779	SRP103079	SRS2101484	SRA551641	PRJNA381639	SAMN06685698	NCBI	GSE97402		Transcriptional Analysis of an Ammonium-Excreting Strain of Azotobacter vinelandii Deregulated for Nitrogen Fixation		RNA-Seq		TRANSCRIPTOMIC	cDNA	Azotobacter vinelandii			Illumina HiSeq 2500	28802272						whole cell lysate		Wild-type
SRR5417190	SRX2708780	SRP103079	SRS2101485	SRA551641	PRJNA381639	SAMN06685708	NCBI	GSE97402		Transcriptional Analysis of an Ammonium-Excreting Strain of Azotobacter vinelandii Deregulated for Nitrogen Fixation		RNA-Seq		TRANSCRIPTOMIC	cDNA	Azotobacter vinelandii			Illumina HiSeq 2500	28802272						whole cell lysate		Wild-type
SRR5237612	SRX2544661	SRP099052	SRS1963600	SRA536269	PRJNA369790	SAMN06294187	Bangor University	Gibbsiella quercinecans and Brenneria goodwinii		Gibbsiella quercinecans and Brenneria goodwinii Transcriptome or Gene expression	Bg_NP_6_R2	RNA-Seq		TRANSCRIPTOMIC	PCR	Brenneria goodwinii			Illumina HiSeq 2500		FRB141	2010-06	United Kingdom: Hoddeston Park	tree bark	cell culture						Quercus								type strain of Brenneria goodwinii
SRR5237613	SRX2544662	SRP099052	SRS1963600	SRA536269	PRJNA369790	SAMN06294187	Bangor University	Gibbsiella quercinecans and Brenneria goodwinii		Gibbsiella quercinecans and Brenneria goodwinii Transcriptome or Gene expression	Bg_NP_6_R1	RNA-Seq		TRANSCRIPTOMIC	PCR	Brenneria goodwinii			Illumina HiSeq 2500		FRB141	2010-06	United Kingdom: Hoddeston Park	tree bark	cell culture						Quercus								type strain of Brenneria goodwinii
SRR5237662	SRX2544711	SRP099052	SRS1963600	SRA536269	PRJNA369790	SAMN06294187	Bangor University	Gibbsiella quercinecans and Brenneria goodwinii		Gibbsiella quercinecans and Brenneria goodwinii Transcriptome or Gene expression	Bg_NS_2_R2	RNA-Seq		TRANSCRIPTOMIC	PCR	Brenneria goodwinii			Illumina HiSeq 2500		FRB141	2010-06	United Kingdom: Hoddeston Park	tree bark	cell culture						Quercus								type strain of Brenneria goodwinii
SRR5237663	SRX2544712	SRP099052	SRS1963600	SRA536269	PRJNA369790	SAMN06294187	Bangor University	Gibbsiella quercinecans and Brenneria goodwinii		Gibbsiella quercinecans and Brenneria goodwinii Transcriptome or Gene expression	Bg_NS_2_R1	RNA-Seq		TRANSCRIPTOMIC	PCR	Brenneria goodwinii			Illumina HiSeq 2500		FRB141	2010-06	United Kingdom: Hoddeston Park	tree bark	cell culture						Quercus								type strain of Brenneria goodwinii
SRR11342358	SRX7945328	SRP253169	SRS6332168	SRA1056186	PRJNA611927	SAMN14352238	University of Exeter	Coxiella burnetii	Galleria mellonella larvae were infected with 10^6 GE of Coxiella burnetii NMII; haemocytes were collected at various time points by centrifugation, re-suspended in 1 ml TRIzol Reagent and frozen at -80C. Samples stored frozen in TRIzol Reagent were thawed and total RNA was extracted using the Direct-zol RNA MiniPrep Kit. Contaminating DNA was digested by DNAse I treatment 5 g RNA isolated from i…	Coxiella burnetii infection of Galleria mellonella larvae _ Raw sequence reads	2925_Cb_2	RNA-Seq		TRANSCRIPTOMIC	RT-PCR	Coxiella burnetii		in vitro control, replicate 1	Illumina HiSeq 2500		RSA439	2019-07-03	United Kingdom: Exeter	Haemocytes						Andrea Kovacs-Simon	Galleria mellonella	Lethal infection	50.7184 N 3.5339 W				NMII_ACCM_1
SRR11342357	SRX7945329	SRP253169	SRS6332169	SRA1056186	PRJNA611927	SAMN14352239	University of Exeter	Coxiella burnetii	Galleria mellonella larvae were infected with 10^6 GE of Coxiella burnetii NMII; haemocytes were collected at various time points by centrifugation, re-suspended in 1 ml TRIzol Reagent and frozen at -80C. Samples stored frozen in TRIzol Reagent were thawed and total RNA was extracted using the Direct-zol RNA MiniPrep Kit. Contaminating DNA was digested by DNAse I treatment 5 g RNA isolated from i…	Coxiella burnetii infection of Galleria mellonella larvae _ Raw sequence reads	2925_Cb_3	RNA-Seq		TRANSCRIPTOMIC	RT-PCR	Coxiella burnetii		in vitro control, replicate 2	Illumina HiSeq 2500		RSA439	2019-07-03	United Kingdom: Exeter	Haemocytes						Andrea Kovacs-Simon	Galleria mellonella	Lethal infection	50.7184 N 3.5339 W				NMII_ACCM_2
SRR11342356	SRX7945330	SRP253169	SRS6332170	SRA1056186	PRJNA611927	SAMN14352240	University of Exeter	Coxiella burnetii	Galleria mellonella larvae were infected with 10^6 GE of Coxiella burnetii NMII; haemocytes were collected at various time points by centrifugation, re-suspended in 1 ml TRIzol Reagent and frozen at -80C. Samples stored frozen in TRIzol Reagent were thawed and total RNA was extracted using the Direct-zol RNA MiniPrep Kit. Contaminating DNA was digested by DNAse I treatment 5 g RNA isolated from i…	Coxiella burnetii infection of Galleria mellonella larvae _ Raw sequence reads	2925_Cb_4	RNA-Seq		TRANSCRIPTOMIC	RT-PCR	Coxiella burnetii		in vitro control, replicate 3	Illumina HiSeq 2500		RSA439	2019-07-03	United Kingdom: Exeter	Haemocytes						Andrea Kovacs-Simon	Galleria mellonella	Lethal infection	50.7184 N 3.5339 W				NMII_ACCM_3
SRR1265902	SRX529293	SRP041556	SRS598978	SRA160451	PRJNA245835	SAMN02741002	Portland State University	Coxiella burnetii RSA 493	Coxiella burnetii was grown in ACCM-2 medium for 7 days and then flask lids were tightened and cultured an addition at 14 d on the lab bench without replenishing the medium . Total RNA was extracted using TRI reagent and rRNA were removed using a RiboZero kit. libraries were prepared with a TruSeq RNA sample preparation kit and were sequenced on an Illumina HiSeq 2000 (76 cycles) at the Yale Cent…	Coxiella burnetii RSA 493 Transcriptome or Gene expression	accm-scv1	RNA-Seq		TRANSCRIPTOMIC	unspecified	Coxiella burnetii RSA 493		Coxiella burnetii grown in ACCM-2 medium for 72 hours.	Illumina HiSeq 2000	24949863	RSA 493	missing	missing	missing	missing						missing				ACCM		NM2					Mike Minnick
SRR1266877	SRX529290	SRP041556	SRS598978	SRA160451	PRJNA245835	SAMN02741002	Portland State University	Coxiella burnetii RSA 493	Coxiella burnetii was grown in ACCM-2 medium for 72 hours. Total RNA was extracted using TRI reagent and rRNA were removed using a RiboZero kit. libraries were prepared with a TruSeq RNA sample preparation kit and were sequenced on an Illumina HiSeq 2000 (76 cycles) at the Yale Center for Genome Analysis.	Coxiella burnetii RSA 493 Transcriptome or Gene expression	accm-lcv1	RNA-Seq		TRANSCRIPTOMIC	unspecified	Coxiella burnetii RSA 493		Coxiella burnetii grown in ACCM-2 medium for 72 hours.	Illumina HiSeq 2000	24949863	RSA 493	missing	missing	missing	missing						missing				ACCM		NM2					Mike Minnick
SRR1448471	SRX529291	SRP041556	SRS598978	SRA160451	PRJNA245835	SAMN02741002	Portland State University	Coxiella burnetii RSA 493	Coxiella burnetii was grown in ACCM-2 medium for 72 hours. Total RNA was extracted using TRI reagent and rRNA were removed using a RiboZero kit. libraries were prepared with a TruSeq RNA sample preparation kit and were sequenced on an Illumina HiSeq 2000 (76 cycles) at the Yale Center for Genome Analysis.	Coxiella burnetii RSA 493 Transcriptome or Gene expression	accm-lcv2	RNA-Seq		TRANSCRIPTOMIC	unspecified	Coxiella burnetii RSA 493		Coxiella burnetii grown in ACCM-2 medium for 72 hours.	Illumina HiSeq 2000	24949863	RSA 493	missing	missing	missing	missing						missing				ACCM		NM2					Mike Minnick
SRR1451242	SRX529297	SRP041556	SRS598978	SRA160451	PRJNA245835	SAMN02741002	Portland State University	Coxiella burnetii RSA 493	Coxiella burnetii was grown in ACCM-2 medium for 7 days and then flask lids were tightened and cultured an addition at 14 d on the lab bench without replenishing the medium . Total RNA was extracted using TRI reagent and rRNA were removed using a RiboZero kit. libraries were prepared with a TruSeq RNA sample preparation kit and were sequenced on an Illumina HiSeq 2000 (76 cycles) at the Yale Cent…	Coxiella burnetii RSA 493 Transcriptome or Gene expression	accm-scv3	RNA-Seq		TRANSCRIPTOMIC	unspecified	Coxiella burnetii RSA 493		Coxiella burnetii grown in ACCM-2 medium for 72 hours.	Illumina HiSeq 2000	24949863	RSA 493	missing	missing	missing	missing						missing				ACCM		NM2					Mike Minnick
SRR8580037	SRX5380774	SRP185926	SRS4370006	SRA849448	PRJNA522455	SAMN10940917	The University of Montana		paired end, strand-specific cDNA library	Crosslink-Seq of Coxiella burnetii small RNA CbsR12	NEG2	RNA-Seq		TRANSCRIPTOMIC	cDNA	Coxiella burnetii			Illumina HiSeq 4000		RSA 439	2017-11-01	USA: Missoula	Cell Culture						Shaun Wachter	Homo sapiens	Q fever	missing
SRR8580038	SRX5380773	SRP185926	SRS4370005	SRA849448	PRJNA522455	SAMN10940918	The University of Montana		paired end, strand-specific cDNA library	Crosslink-Seq of Coxiella burnetii small RNA CbsR12	NEG3	RNA-Seq		TRANSCRIPTOMIC	cDNA	Coxiella burnetii			Illumina HiSeq 4000		RSA 439	2017-11-03	USA: Missoula	Cell Culture						Shaun Wachter	Homo sapiens	Q fever	missing
SRR8872292	SRX5659290	SRP191607	SRS4603730	SRA871657	PRJNA531713	SAMN11380129	NCBI	GSE129553		RNA-seq of desiccated Cronobacter sakazakii ATCCTM29544 on stainless steel coupons		RNA-Seq		TRANSCRIPTOMIC	cDNA	Cronobacter sakazakii			Illumina HiSeq 4000		ATCCTM29544					Cronobacter sakazakii ATCCTM29544			Static growth at 25 degrees C until EEP						Bacterial cell
SRR8872293	SRX5659291	SRP191607	SRS4603732	SRA871657	PRJNA531713	SAMN11380128	NCBI	GSE129553		RNA-seq of desiccated Cronobacter sakazakii ATCCTM29544 on stainless steel coupons		RNA-Seq		TRANSCRIPTOMIC	cDNA	Cronobacter sakazakii			Illumina HiSeq 4000		ATCCTM29544					Cronobacter sakazakii ATCCTM29544			Static growth at 25 degrees C until EEP						Bacterial cell
SRR8872294	SRX5659292	SRP191607	SRS4603731	SRA871657	PRJNA531713	SAMN11380127	NCBI	GSE129553		RNA-seq of desiccated Cronobacter sakazakii ATCCTM29544 on stainless steel coupons		RNA-Seq		TRANSCRIPTOMIC	cDNA	Cronobacter sakazakii			Illumina HiSeq 4000		ATCCTM29544					Cronobacter sakazakii ATCCTM29544			Static growth at 25 degrees C until MEP						Bacterial cell
SRR8872295	SRX5659293	SRP191607	SRS4603733	SRA871657	PRJNA531713	SAMN11380126	NCBI	GSE129553		RNA-seq of desiccated Cronobacter sakazakii ATCCTM29544 on stainless steel coupons		RNA-Seq		TRANSCRIPTOMIC	cDNA	Cronobacter sakazakii			Illumina HiSeq 4000		ATCCTM29544					Cronobacter sakazakii ATCCTM29544			Static growth at 25 degrees C until MEP						Bacterial cell
SRR8872296	SRX5659294	SRP191607	SRS4603734	SRA871657	PRJNA531713	SAMN11380125	NCBI	GSE129553		RNA-seq of desiccated Cronobacter sakazakii ATCCTM29544 on stainless steel coupons		RNA-Seq		TRANSCRIPTOMIC	cDNA	Cronobacter sakazakii			Illumina HiSeq 4000		ATCCTM29544					Cronobacter sakazakii ATCCTM29544			Static growth at 25 degrees C until LEP						Bacterial cell
SRR8872297	SRX5659295	SRP191607	SRS4603735	SRA871657	PRJNA531713	SAMN11380124	NCBI	GSE129553		RNA-seq of desiccated Cronobacter sakazakii ATCCTM29544 on stainless steel coupons		RNA-Seq		TRANSCRIPTOMIC	cDNA	Cronobacter sakazakii			Illumina HiSeq 4000		ATCCTM29544					Cronobacter sakazakii ATCCTM29544			Static growth at 25 degrees C until LEP						Bacterial cell
SRR8872298	SRX5659296	SRP191607	SRS4603736	SRA871657	PRJNA531713	SAMN11380123	NCBI	GSE129553		RNA-seq of desiccated Cronobacter sakazakii ATCCTM29544 on stainless steel coupons		RNA-Seq		TRANSCRIPTOMIC	cDNA	Cronobacter sakazakii			Illumina HiSeq 4000		ATCCTM29544					Cronobacter sakazakii ATCCTM29544			Static growth at 25 degrees C until ESP						Bacterial cell
SRR8872299	SRX5659297	SRP191607	SRS4603737	SRA871657	PRJNA531713	SAMN11380122	NCBI	GSE129553		RNA-seq of desiccated Cronobacter sakazakii ATCCTM29544 on stainless steel coupons		RNA-Seq		TRANSCRIPTOMIC	cDNA	Cronobacter sakazakii			Illumina HiSeq 4000		ATCCTM29544					Cronobacter sakazakii ATCCTM29544			Static growth at 25 degrees C until ESP						Bacterial cell
SRR8872304	SRX5659302	SRP191607	SRS4603742	SRA871657	PRJNA531713	SAMN11380118	NCBI	GSE129553		RNA-seq of desiccated Cronobacter sakazakii ATCCTM29544 on stainless steel coupons		RNA-Seq		TRANSCRIPTOMIC	cDNA	Cronobacter sakazakii			Illumina HiSeq 4000		ATCCTM29544					Cronobacter sakazakii ATCCTM29544			Static growth at 25 degrees C until LSP						Bacterial cell
SRR8872305	SRX5659303	SRP191607	SRS4603743	SRA871657	PRJNA531713	SAMN11380117	NCBI	GSE129553		RNA-seq of desiccated Cronobacter sakazakii ATCCTM29544 on stainless steel coupons		RNA-Seq		TRANSCRIPTOMIC	cDNA	Cronobacter sakazakii			Illumina HiSeq 4000		ATCCTM29544					Cronobacter sakazakii ATCCTM29544			Static growth at 25 degrees C until LSP						Bacterial cell
SRR8468242	SRX5274651	SRP181067	SRS4274880	SRA837203	PRJNA516290	SAMN10786051	South China Agricultural University		All cells were incubated at 28 C in swimming motility medium containing 0.5% Bacto-tryptone and 0.5% NaCl to OD600 = 0.6	pathogen that causes rice rot disease	DZ001	RNA-Seq		TRANSCRIPTOMIC	cDNA	Dickeya zeae			Illumina HiSeq 2500		not applicable	2018-09-10	China:Guangzhou		cell culture, the wild type strain cultured in swimming motility medium to OD600 of 0.6, then collected bacterial cells to extract total RNA						Rice rot						not applicable
SRR8456354	SRX5263007	SRP180275	SRS4263837	SRA836140	PRJNA514842	SAMN10735114	South China Agricultural University		Transcriptiome	Transcriptome data of Dickeya zeae EC1 and the mutantion vfmH	EC1-1	RNA-Seq		TRANSCRIPTOMIC	RT-PCR	Dickeya zeae			Illumina HiSeq 1000		wild-type EC1	missing	China: Guangzhou		not applicable						Rice										not applicable
SRR3742550	SRX1896795	SRP077869	SRS1539764	SRA437679	PRJNA327745	SAMN02603129	Chinese National Human Genome Center at Shanghai	Edwardsiella tarda EIB202	E. tarda EIB202 wide type strains were cultured in LB medium at 28°C without shaking for 24h. RNA samples were extracted by using the RNA isolation kit (Tiangen, Beijing, China). DnaseI (Ambion) and Ribo-Zero-rRNA removal kits (Gram-Negative Bacteria) (epicentre) were used to remove DNA and rRNA. The mRNA samples in two biological replicates were sequenced on the Illumina HiSeq 2000 instrument by…	Edwardsiella tarda EIB202 Transcriptome or Gene expression	ET_LB_WT	RNA-Seq		TRANSCRIPTOMIC	RANDOM PCR	Edwardsiella tarda EIB202			Illumina HiSeq 2000		EIB202
SRR3742551	SRX1896795	SRP077869	SRS1539764	SRA437679	PRJNA327745	SAMN02603129	Chinese National Human Genome Center at Shanghai	Edwardsiella tarda EIB202	E. tarda EIB202 wide type strains were cultured in LB medium at 28°C without shaking for 24h. RNA samples were extracted by using the RNA isolation kit (Tiangen, Beijing, China). DnaseI (Ambion) and Ribo-Zero-rRNA removal kits (Gram-Negative Bacteria) (epicentre) were used to remove DNA and rRNA. The mRNA samples in two biological replicates were sequenced on the Illumina HiSeq 2000 instrument by…	Edwardsiella tarda EIB202 Transcriptome or Gene expression	ET_LB_WT	RNA-Seq		TRANSCRIPTOMIC	RANDOM PCR	Edwardsiella tarda EIB202			Illumina HiSeq 2000		EIB202
SRR3742552	SRX1896795	SRP077869	SRS1539764	SRA437679	PRJNA327745	SAMN02603129	Chinese National Human Genome Center at Shanghai	Edwardsiella tarda EIB202	E. tarda EIB202 wide type strains were cultured in LB medium at 28°C without shaking for 24h. RNA samples were extracted by using the RNA isolation kit (Tiangen, Beijing, China). DnaseI (Ambion) and Ribo-Zero-rRNA removal kits (Gram-Negative Bacteria) (epicentre) were used to remove DNA and rRNA. The mRNA samples in two biological replicates were sequenced on the Illumina HiSeq 2000 instrument by…	Edwardsiella tarda EIB202 Transcriptome or Gene expression	ET_LB_WT	RNA-Seq		TRANSCRIPTOMIC	RANDOM PCR	Edwardsiella tarda EIB202			Illumina HiSeq 2000		EIB202
ERR2617064	ERX2633689	ERP012842	ERS2532142	ERA1511324	PRJEB11452	SAMEA4711988	JUSTUS LIEBIG UNIVERSITY	Enterobacter bugandensis sp. nov.	LB_broth	Enterobacter bugandensis sp. nov., from a neonatal unit in Tanzania	unspecified	RNA-Seq		TRANSCRIPTOMIC	RANDOM	Enterobacter bugandensis		Enterobacter bugandensis EB-247 broth vs serum transcriptome	Illumina MiSeq		EB-247	2010-01-05	Tanzania	blood							homo sapien sapien						EB-247		type strain of Enterobacter bugandensis
ERR2617065	ERX2633690	ERP012842	ERS2532142	ERA1511324	PRJEB11452	SAMEA4711988	JUSTUS LIEBIG UNIVERSITY	Enterobacter bugandensis sp. nov.	LB_broth	Enterobacter bugandensis sp. nov., from a neonatal unit in Tanzania	unspecified	RNA-Seq		TRANSCRIPTOMIC	RANDOM	Enterobacter bugandensis		Enterobacter bugandensis EB-247 broth vs serum transcriptome	Illumina MiSeq		EB-247	2010-01-05	Tanzania	blood							homo sapien sapien						EB-247		type strain of Enterobacter bugandensis
ERR2617066	ERX2633691	ERP012842	ERS2532142	ERA1511324	PRJEB11452	SAMEA4711988	JUSTUS LIEBIG UNIVERSITY	Enterobacter bugandensis sp. nov.	LB_broth	Enterobacter bugandensis sp. nov., from a neonatal unit in Tanzania	unspecified	RNA-Seq		TRANSCRIPTOMIC	RANDOM	Enterobacter bugandensis		Enterobacter bugandensis EB-247 broth vs serum transcriptome	Illumina MiSeq		EB-247	2010-01-05	Tanzania	blood							homo sapien sapien						EB-247		type strain of Enterobacter bugandensis
ERR2617067	ERX2633692	ERP012842	ERS2532142	ERA1511324	PRJEB11452	SAMEA4711988	JUSTUS LIEBIG UNIVERSITY	Enterobacter bugandensis sp. nov.	serum	Enterobacter bugandensis sp. nov., from a neonatal unit in Tanzania	unspecified	RNA-Seq		TRANSCRIPTOMIC	RANDOM	Enterobacter bugandensis		Enterobacter bugandensis EB-247 broth vs serum transcriptome	Illumina MiSeq		EB-247	2010-01-05	Tanzania	blood							homo sapien sapien						EB-247		type strain of Enterobacter bugandensis
ERR2617068	ERX2633693	ERP012842	ERS2532142	ERA1511324	PRJEB11452	SAMEA4711988	JUSTUS LIEBIG UNIVERSITY	Enterobacter bugandensis sp. nov.	serum	Enterobacter bugandensis sp. nov., from a neonatal unit in Tanzania	unspecified	RNA-Seq		TRANSCRIPTOMIC	RANDOM	Enterobacter bugandensis		Enterobacter bugandensis EB-247 broth vs serum transcriptome	Illumina MiSeq		EB-247	2010-01-05	Tanzania	blood							homo sapien sapien						EB-247		type strain of Enterobacter bugandensis
ERR2617069	ERX2633694	ERP012842	ERS2532142	ERA1511324	PRJEB11452	SAMEA4711988	JUSTUS LIEBIG UNIVERSITY	Enterobacter bugandensis sp. nov.	serum	Enterobacter bugandensis sp. nov., from a neonatal unit in Tanzania	unspecified	RNA-Seq		TRANSCRIPTOMIC	RANDOM	Enterobacter bugandensis		Enterobacter bugandensis EB-247 broth vs serum transcriptome	Illumina MiSeq		EB-247	2010-01-05	Tanzania	blood							homo sapien sapien						EB-247		type strain of Enterobacter bugandensis
SRR8191300	SRX5010875	SRP168750	SRS4044787	SRA809755	PRJNA505632	SAMN10430608	NCBI	GSE122440		The TyrR regulon of Enterobacter ludwigii UW5		RNA-Seq		TRANSCRIPTOMIC	cDNA	Enterobacter ludwigii			Illumina HiSeq 2000	33046562	Strain UW5					Rhizobacterium		Wild-type
SRR8191301	SRX5010876	SRP168750	SRS4044788	SRA809755	PRJNA505632	SAMN10430607	NCBI	GSE122440		The TyrR regulon of Enterobacter ludwigii UW5		RNA-Seq		TRANSCRIPTOMIC	cDNA	Enterobacter ludwigii			Illumina HiSeq 2000	33046562	Strain UW5					Rhizobacterium		Wild-type
SRR8191302	SRX5010877	SRP168750	SRS4044789	SRA809755	PRJNA505632	SAMN10430606	NCBI	GSE122440		The TyrR regulon of Enterobacter ludwigii UW5		RNA-Seq		TRANSCRIPTOMIC	cDNA	Enterobacter ludwigii			Illumina HiSeq 2000	33046562	Strain UW5					Rhizobacterium		Wild-type
SRR8191303	SRX5010878	SRP168750	SRS4044790	SRA809755	PRJNA505632	SAMN10430605	NCBI	GSE122440		The TyrR regulon of Enterobacter ludwigii UW5		RNA-Seq		TRANSCRIPTOMIC	cDNA	Enterobacter ludwigii			Illumina HiSeq 2000	33046562	Strain UW5					Rhizobacterium		Wild-type
SRR7120554	SRX4042153	SRP144620	SRS3259606	SRA699849	PRJNA463330	SAMN09071507	NCBI	GSE114050		iac gene expression in the indole-3-acetic acid-degrading soil bacterium Enterobacter soli LF7		RNA-Seq		TRANSCRIPTOMIC	cDNA	Enterobacter soli			Illumina HiSeq 4000	30054366						bacterial cells			no exposure to IAA during growth on succinate
SRR7120555	SRX4042154	SRP144620	SRS3259607	SRA699849	PRJNA463330	SAMN09071498	NCBI	GSE114050		iac gene expression in the indole-3-acetic acid-degrading soil bacterium Enterobacter soli LF7		RNA-Seq		TRANSCRIPTOMIC	cDNA	Enterobacter soli			Illumina HiSeq 4000	30054366						bacterial cells			no exposure to IAA during growth on succinate
SRR7120556	SRX4042155	SRP144620	SRS3259608	SRA699849	PRJNA463330	SAMN09071497	NCBI	GSE114050		iac gene expression in the indole-3-acetic acid-degrading soil bacterium Enterobacter soli LF7		RNA-Seq		TRANSCRIPTOMIC	cDNA	Enterobacter soli			Illumina HiSeq 4000	30054366						bacterial cells			no exposure to IAA during growth on succinate
SRR8707249	SRX5502711	SRP188070	SRS4471306	SRA858380	PRJNA526429	SAMN11098769	NCBI	GSE128088		Transcriptomic analysis of the Csr system in Erwinia amylovora		RNA-Seq		TRANSCRIPTOMIC	cDNA	Erwinia amylovora			Illumina HiSeq 2500	32228459						wild-type		wild-type
SRR8707250	SRX5502712	SRP188070	SRS4471307	SRA858380	PRJNA526429	SAMN11098768	NCBI	GSE128088		Transcriptomic analysis of the Csr system in Erwinia amylovora		RNA-Seq		TRANSCRIPTOMIC	cDNA	Erwinia amylovora			Illumina HiSeq 2500	32228459						wild-type		wild-type
SRR8707251	SRX5502713	SRP188070	SRS4471308	SRA858380	PRJNA526429	SAMN11098767	NCBI	GSE128088		Transcriptomic analysis of the Csr system in Erwinia amylovora		RNA-Seq		TRANSCRIPTOMIC	cDNA	Erwinia amylovora			Illumina HiSeq 2500	32228459						wild-type		wild-type
SRR10853379	SRX7523770	SRP240644	SRS5963302	SRA1022519	PRJNA600018	SAMN13780910	NCBI	GSE143324		The stringent response regulator (p)ppGpp mediates virulence gene expression and survival in Erwinia amylovora		RNA-Seq		TRANSCRIPTOMIC	cDNA	Erwinia amylovora			Illumina HiSeq 2500	32228459	Ea1189					bacterial cells		wild-type
SRR10853380	SRX7523771	SRP240644	SRS5963303	SRA1022519	PRJNA600018	SAMN13780909	NCBI	GSE143324		The stringent response regulator (p)ppGpp mediates virulence gene expression and survival in Erwinia amylovora		RNA-Seq		TRANSCRIPTOMIC	cDNA	Erwinia amylovora			Illumina HiSeq 2500	32228459	Ea1189					bacterial cells		wild-type
SRR10853381	SRX7523772	SRP240644	SRS5963304	SRA1022519	PRJNA600018	SAMN13780908	NCBI	GSE143324		The stringent response regulator (p)ppGpp mediates virulence gene expression and survival in Erwinia amylovora		RNA-Seq		TRANSCRIPTOMIC	cDNA	Erwinia amylovora			Illumina HiSeq 2500	32228459	Ea1189					bacterial cells		wild-type
SRR12265395	SRX8770579	SRP272497	SRS7041533	SRA1100548	PRJNA647216	SAMN15579814	NCBI	GSE154698		The sensor kinase QseC regulates the unlinked PmrA response regulator and downstream gene expression in Francisella		RNA-Seq		TRANSCRIPTOMIC	cDNA	Francisella tularensis			Illumina HiSeq 4000							F. tularensis LVS WT sample		LVS WT										exponential phase
SRR12265396	SRX8770580	SRP272497	SRS7041534	SRA1100548	PRJNA647216	SAMN15579813	NCBI	GSE154698		The sensor kinase QseC regulates the unlinked PmrA response regulator and downstream gene expression in Francisella		RNA-Seq		TRANSCRIPTOMIC	cDNA	Francisella tularensis			Illumina HiSeq 4000							F. tularensis LVS WT sample		LVS WT										exponential phase
SRR12265397	SRX8770581	SRP272497	SRS7041535	SRA1100548	PRJNA647216	SAMN15579812	NCBI	GSE154698		The sensor kinase QseC regulates the unlinked PmrA response regulator and downstream gene expression in Francisella		RNA-Seq		TRANSCRIPTOMIC	cDNA	Francisella tularensis			Illumina HiSeq 4000							F. tularensis LVS WT sample		LVS WT										exponential phase
SRR12265398	SRX8770582	SRP272497	SRS7041536	SRA1100548	PRJNA647216	SAMN15579811	NCBI	GSE154698		The sensor kinase QseC regulates the unlinked PmrA response regulator and downstream gene expression in Francisella		RNA-Seq		TRANSCRIPTOMIC	cDNA	Francisella tularensis			Illumina HiSeq 4000							F. tularensis LVS WT sample		LVS WT										exponential phase
SRR5687470	SRX2922207	SRP109281	SRS2288067	SRA574906	PRJNA390627	SAMN07246938	NCBI	GSE100069		AR-13, a celecoxib derivative, directly kills Francisella in vitro and aids clearance and mouse survival in vivo		RNA-Seq		TRANSCRIPTOMIC	cDNA	Francisella tularensis subsp. holarctica LVS			Illumina MiSeq	28955308	subsp. holarctica strain LVS					wild type		wild type
SRR5687471	SRX2922208	SRP109281	SRS2288068	SRA574906	PRJNA390627	SAMN07246937	NCBI	GSE100069		AR-13, a celecoxib derivative, directly kills Francisella in vitro and aids clearance and mouse survival in vivo		RNA-Seq		TRANSCRIPTOMIC	cDNA	Francisella tularensis subsp. holarctica LVS			Illumina MiSeq	28955308	subsp. holarctica strain LVS					wild type		wild type
SRR5687472	SRX2922209	SRP109281	SRS2288069	SRA574906	PRJNA390627	SAMN07246936	NCBI	GSE100069		AR-13, a celecoxib derivative, directly kills Francisella in vitro and aids clearance and mouse survival in vivo		RNA-Seq		TRANSCRIPTOMIC	cDNA	Francisella tularensis subsp. holarctica LVS			Illumina MiSeq	28955308	subsp. holarctica strain LVS					wild type		wild type
SRR5687473	SRX2922210	SRP109281	SRS2288070	SRA574906	PRJNA390627	SAMN07246935	NCBI	GSE100069		AR-13, a celecoxib derivative, directly kills Francisella in vitro and aids clearance and mouse survival in vivo		RNA-Seq		TRANSCRIPTOMIC	cDNA	Francisella tularensis subsp. holarctica LVS			Illumina MiSeq	28955308	subsp. holarctica strain LVS					wild type		wild type
SRR5687474	SRX2922211	SRP109281	SRS2288071	SRA574906	PRJNA390627	SAMN07246934	NCBI	GSE100069		AR-13, a celecoxib derivative, directly kills Francisella in vitro and aids clearance and mouse survival in vivo		RNA-Seq		TRANSCRIPTOMIC	cDNA	Francisella tularensis subsp. holarctica LVS			Illumina MiSeq	28955308	subsp. holarctica strain LVS					wild type		wild type
SRR5151051	SRX2469141	SRP096185	SRS1901441	SRA521538	PRJNA360386	SAMN06210101	NCBI	GSE93233		The role and mechanism of erythrocyte invasion by Francisella tularensis		RNA-Seq		TRANSCRIPTOMIC	cDNA	Francisella tularensis			Illumina HiSeq 1500	28536678	LVS					A2
SRR5151053	SRX2469143	SRP096185	SRS1901444	SRA521538	PRJNA360386	SAMN06210109	NCBI	GSE93233		The role and mechanism of erythrocyte invasion by Francisella tularensis		RNA-Seq		TRANSCRIPTOMIC	cDNA	Francisella tularensis			Illumina HiSeq 1500	28536678	LVS					B2
SRR5151055	SRX2469145	SRP096185	SRS1901446	SRA521538	PRJNA360386	SAMN06210107	NCBI	GSE93233		The role and mechanism of erythrocyte invasion by Francisella tularensis		RNA-Seq		TRANSCRIPTOMIC	cDNA	Francisella tularensis			Illumina HiSeq 1500	28536678	LVS					C2
SRR5151057	SRX2469147	SRP096185	SRS1901448	SRA521538	PRJNA360386	SAMN06210105	NCBI	GSE93233		The role and mechanism of erythrocyte invasion by Francisella tularensis		RNA-Seq		TRANSCRIPTOMIC	cDNA	Francisella tularensis			Illumina HiSeq 1500	28536678	LVS					D2
SRR5151059	SRX2469149	SRP096185	SRS1901450	SRA521538	PRJNA360386	SAMN06210103	NCBI	GSE93233		The role and mechanism of erythrocyte invasion by Francisella tularensis		RNA-Seq		TRANSCRIPTOMIC	cDNA	Francisella tularensis			Illumina HiSeq 1500	28536678	LVS					E2
SRR5237716	SRX2544746	SRP099052	SRS1963643	SRA536269	PRJNA369790	SAMN06294162	Bangor University	Gibbsiella quercinecans and Brenneria goodwinii		Gibbsiella quercinecans and Brenneria goodwinii Transcriptome or Gene expression	Gq_NBP_2_R2	RNA-Seq		TRANSCRIPTOMIC	PCR	Gibbsiella quercinecans			Illumina HiSeq 2500		FRB97	2010-06	United Kingdom: Hoddeston Park	tree bark	cell culture						Quercus								type strain of Gibbsiella quercinecans
SRR5237717	SRX2544747	SRP099052	SRS1963643	SRA536269	PRJNA369790	SAMN06294162	Bangor University	Gibbsiella quercinecans and Brenneria goodwinii		Gibbsiella quercinecans and Brenneria goodwinii Transcriptome or Gene expression	Gq_NBP_2_R1	RNA-Seq		TRANSCRIPTOMIC	PCR	Gibbsiella quercinecans			Illumina HiSeq 2500		FRB97	2010-06	United Kingdom: Hoddeston Park	tree bark	cell culture						Quercus								type strain of Gibbsiella quercinecans
SRR5237718	SRX2544748	SRP099052	SRS1963643	SRA536269	PRJNA369790	SAMN06294162	Bangor University	Gibbsiella quercinecans and Brenneria goodwinii		Gibbsiella quercinecans and Brenneria goodwinii Transcriptome or Gene expression	Gq_NBS_2_R2	RNA-Seq		TRANSCRIPTOMIC	PCR	Gibbsiella quercinecans			Illumina HiSeq 2500		FRB97	2010-06	United Kingdom: Hoddeston Park	tree bark	cell culture						Quercus								type strain of Gibbsiella quercinecans
SRR5237757	SRX2544787	SRP099052	SRS1963643	SRA536269	PRJNA369790	SAMN06294162	Bangor University	Gibbsiella quercinecans and Brenneria goodwinii		Gibbsiella quercinecans and Brenneria goodwinii Transcriptome or Gene expression	Gq_NBS_2_R1	RNA-Seq		TRANSCRIPTOMIC	PCR	Gibbsiella quercinecans			Illumina HiSeq 2500		FRB97	2010-06	United Kingdom: Hoddeston Park	tree bark	cell culture						Quercus								type strain of Gibbsiella quercinecans
SRR5237758	SRX2544788	SRP099052	SRS1963643	SRA536269	PRJNA369790	SAMN06294162	Bangor University	Gibbsiella quercinecans and Brenneria goodwinii		Gibbsiella quercinecans and Brenneria goodwinii Transcriptome or Gene expression	Gq_NB_2_R2	RNA-Seq		TRANSCRIPTOMIC	PCR	Gibbsiella quercinecans			Illumina HiSeq 2500		FRB97	2010-06	United Kingdom: Hoddeston Park	tree bark	cell culture						Quercus								type strain of Gibbsiella quercinecans
SRR5237759	SRX2544789	SRP099052	SRS1963643	SRA536269	PRJNA369790	SAMN06294162	Bangor University	Gibbsiella quercinecans and Brenneria goodwinii		Gibbsiella quercinecans and Brenneria goodwinii Transcriptome or Gene expression	Gq_NB_2_R1	RNA-Seq		TRANSCRIPTOMIC	PCR	Gibbsiella quercinecans			Illumina HiSeq 2500		FRB97	2010-06	United Kingdom: Hoddeston Park	tree bark	cell culture						Quercus								type strain of Gibbsiella quercinecans
SRR8755725	SRX5546458	SRP188919	SRS4512076	SRA862448	PRJNA526871	SAMN11118190	USDA/ARS/NADC	Glaesserella parasuis strain:29755	DNA and rRNA free RNA samples prepared using Stranded Total RNAseq library preparation kit	Glaesserella parasuis strain:29755 Transcriptome or Gene expression	broth-1	RNA-Seq		TRANSCRIPTOMIC	cDNA	Glaesserella parasuis		Glaesserella parasuis grown in BHI broth culture	Illumina HiSeq 3000		29755	2016-09-13	USA: Ames, IA		bacterial culture						swine
SRR8755724	SRX5546459	SRP188919	SRS4512077	SRA862448	PRJNA526871	SAMN11118715	USDA/ARS/NADC	Glaesserella parasuis strain:29755	DNA and rRNA free RNA samples prepared using Stranded Total RNAseq library preparation kit	Glaesserella parasuis strain:29755 Transcriptome or Gene expression	broth-2	RNA-Seq		TRANSCRIPTOMIC	cDNA	Glaesserella parasuis		Glaesserella parasuis strain 29755 grown in BHI broth	Illumina HiSeq 3000		29755	2016-09-13	USA: Ames, IA		bacterial culture						swine
SRR8755727	SRX5546456	SRP188919	SRS4512074	SRA862448	PRJNA526871	SAMN11118986	USDA/ARS/NADC	Glaesserella parasuis strain:29755	DNA and rRNA free RNA samples prepared using Stranded Total RNAseq library preparation kit	Glaesserella parasuis strain:29755 Transcriptome or Gene expression	broth-3	RNA-Seq		TRANSCRIPTOMIC	cDNA	Glaesserella parasuis		Glaesserella parasuis strain 29755 grown in BHI broth	Illumina HiSeq 3000		29755	2016-09-13	USA: Ames, IA		bacterial culture						swine
SRR8755726	SRX5546457	SRP188919	SRS4512075	SRA862448	PRJNA526871	SAMN11119151	USDA/ARS/NADC	Glaesserella parasuis strain:29755	DNA and rRNA free RNA samples prepared using Stranded Total RNAseq library preparation kit	Glaesserella parasuis strain:29755 Transcriptome or Gene expression	broth-4	RNA-Seq		TRANSCRIPTOMIC	cDNA	Glaesserella parasuis			Illumina HiSeq 3000		29755	2016-09-13	USA: Ames, IA		bacterial culture						swine			4
SRR8755729	SRX5546454	SRP188919	SRS4512072	SRA862448	PRJNA526871	SAMN11119152	USDA/ARS/NADC	Glaesserella parasuis strain:29755	DNA and rRNA free RNA samples prepared using Stranded Total RNAseq library preparation kit	Glaesserella parasuis strain:29755 Transcriptome or Gene expression	broth-5	RNA-Seq		TRANSCRIPTOMIC	cDNA	Glaesserella parasuis			Illumina HiSeq 3000		29755	2016-09-13	USA: Ames, IA		bacterial culture						swine			5
SRR1927080	SRX966682	SRP056479	SRS882223	SRA248482	PRJNA279254	SAMN03444597	Gene Expression Omnibus	GSE67202		Transcriptomes of ?relAspoT and ?dksA mutants of Haemophilus ducreyi in mid-log, transition, and stationary phase		RNA-Seq		TRANSCRIPTOMIC	cDNA	[Haemophilus] ducreyi 35000HP			Illumina HiSeq 2500	26056381	35000HP					bacteria		wild type										Mid-log
SRR1927082	SRX966684	SRP056479	SRS882221	SRA248482	PRJNA279254	SAMN03444568	Gene Expression Omnibus	GSE67202		Transcriptomes of ?relAspoT and ?dksA mutants of Haemophilus ducreyi in mid-log, transition, and stationary phase		RNA-Seq		TRANSCRIPTOMIC	cDNA	[Haemophilus] ducreyi 35000HP			Illumina HiSeq 2500	26056381	35000HP					bacteria		wild type										Mid-log
SRR1927083	SRX966685	SRP056479	SRS882220	SRA248482	PRJNA279254	SAMN03444596	Gene Expression Omnibus	GSE67202		Transcriptomes of ?relAspoT and ?dksA mutants of Haemophilus ducreyi in mid-log, transition, and stationary phase		RNA-Seq		TRANSCRIPTOMIC	cDNA	[Haemophilus] ducreyi 35000HP			Illumina HiSeq 2500	26056381	35000HP					bacteria		wild type										Mid-log
SRR1927092	SRX966694	SRP056479	SRS882212	SRA248482	PRJNA279254	SAMN03444567	Gene Expression Omnibus	GSE67202		Transcriptomes of ?relAspoT and ?dksA mutants of Haemophilus ducreyi in mid-log, transition, and stationary phase		RNA-Seq		TRANSCRIPTOMIC	cDNA	[Haemophilus] ducreyi 35000HP			Illumina HiSeq 2500	26056381	35000HP					bacteria		wild type										Transition
SRR1927093	SRX966695	SRP056479	SRS882211	SRA248482	PRJNA279254	SAMN03444572	Gene Expression Omnibus	GSE67202		Transcriptomes of ?relAspoT and ?dksA mutants of Haemophilus ducreyi in mid-log, transition, and stationary phase		RNA-Seq		TRANSCRIPTOMIC	cDNA	[Haemophilus] ducreyi 35000HP			Illumina HiSeq 2500	26056381	35000HP					bacteria		wild type										Transition
SRR1927094	SRX966696	SRP056479	SRS882210	SRA248482	PRJNA279254	SAMN03444573	Gene Expression Omnibus	GSE67202		Transcriptomes of ?relAspoT and ?dksA mutants of Haemophilus ducreyi in mid-log, transition, and stationary phase		RNA-Seq		TRANSCRIPTOMIC	cDNA	[Haemophilus] ducreyi 35000HP			Illumina HiSeq 2500	26056381	35000HP					bacteria		wild type										Transition
SRR1927095	SRX966697	SRP056479	SRS882209	SRA248482	PRJNA279254	SAMN03444582	Gene Expression Omnibus	GSE67202		Transcriptomes of ?relAspoT and ?dksA mutants of Haemophilus ducreyi in mid-log, transition, and stationary phase		RNA-Seq		TRANSCRIPTOMIC	cDNA	[Haemophilus] ducreyi 35000HP			Illumina HiSeq 2500	26056381	35000HP					bacteria		wild type										Transition
SRR1927104	SRX966706	SRP056479	SRS882200	SRA248482	PRJNA279254	SAMN03444564	Gene Expression Omnibus	GSE67202		Transcriptomes of ?relAspoT and ?dksA mutants of Haemophilus ducreyi in mid-log, transition, and stationary phase		RNA-Seq		TRANSCRIPTOMIC	cDNA	[Haemophilus] ducreyi 35000HP			Illumina HiSeq 2500	26056381	35000HP					bacteria		wild type										Stationary
SRR1927105	SRX966707	SRP056479	SRS882199	SRA248482	PRJNA279254	SAMN03444600	Gene Expression Omnibus	GSE67202		Transcriptomes of ?relAspoT and ?dksA mutants of Haemophilus ducreyi in mid-log, transition, and stationary phase		RNA-Seq		TRANSCRIPTOMIC	cDNA	[Haemophilus] ducreyi 35000HP			Illumina HiSeq 2500	26056381	35000HP					bacteria		wild type										Stationary
SRR1927106	SRX966708	SRP056479	SRS882198	SRA248482	PRJNA279254	SAMN03444586	Gene Expression Omnibus	GSE67202		Transcriptomes of ?relAspoT and ?dksA mutants of Haemophilus ducreyi in mid-log, transition, and stationary phase		RNA-Seq		TRANSCRIPTOMIC	cDNA	[Haemophilus] ducreyi 35000HP			Illumina HiSeq 2500	26056381	35000HP					bacteria		wild type										Stationary
SRR1927107	SRX966709	SRP056479	SRS882197	SRA248482	PRJNA279254	SAMN03444563	Gene Expression Omnibus	GSE67202		Transcriptomes of ?relAspoT and ?dksA mutants of Haemophilus ducreyi in mid-log, transition, and stationary phase		RNA-Seq		TRANSCRIPTOMIC	cDNA	[Haemophilus] ducreyi 35000HP			Illumina HiSeq 2500	26056381	35000HP					bacteria		wild type										Stationary
SRR9029815	SRX5807098	SRP197097	SRS4736569	SRA884332	PRJNA541925	SAMN11604901	NCBI	GSE130901		Determination of an Interaction Network between an Extracellular Bacterial Pathogen and the Human Host		RNA-Seq		TRANSCRIPTOMIC	cDNA	[Haemophilus] ducreyi			Illumina HiSeq 4000	31213562	35000HP					Mid-log phase growth H. ducreyi									N/A
SRR9029816	SRX5807099	SRP197097	SRS4736570	SRA884332	PRJNA541925	SAMN11604900	NCBI	GSE130901		Determination of an Interaction Network between an Extracellular Bacterial Pathogen and the Human Host		RNA-Seq		TRANSCRIPTOMIC	cDNA	[Haemophilus] ducreyi			Illumina HiSeq 4000	31213562	35000HP					Mid-log phase growth H. ducreyi									N/A
SRR9029817	SRX5807100	SRP197097	SRS4736571	SRA884332	PRJNA541925	SAMN11604899	NCBI	GSE130901		Determination of an Interaction Network between an Extracellular Bacterial Pathogen and the Human Host		RNA-Seq		TRANSCRIPTOMIC	cDNA	[Haemophilus] ducreyi			Illumina HiSeq 4000	31213562	35000HP					Mid-log phase growth H. ducreyi									N/A
SRR9029818	SRX5807101	SRP197097	SRS4736572	SRA884332	PRJNA541925	SAMN11604898	NCBI	GSE130901		Determination of an Interaction Network between an Extracellular Bacterial Pathogen and the Human Host		RNA-Seq		TRANSCRIPTOMIC	cDNA	[Haemophilus] ducreyi			Illumina HiSeq 4000	31213562	35000HP					Mid-log phase growth H. ducreyi									N/A
SRR1296563	SRX550982	SRP042197	SRS618701	SRA165550	PRJNA248129	SAMN02786880	The Research Institute at Nationwide Children's Ho	Haemophilus influenzae 86-028NP	Total RNA was collected from strains grown to mid-log in defined iron source medium. rRNA was removed using Ribo-Zero Gram (-). Libraries were generated using the Illumina TruSeq mRNA Sample Prep kit	NTHi 86-028NP Transcriptome	86-028NPrpsL-bio rep 2	RNA-Seq		TRANSCRIPTOMIC	RANDOM PCR	Haemophilus influenzae 86-028NP			Illumina HiSeq 2000		86-028NP	1986	USA	human nasopharynx	missing			86-028NPrpsL
SRR1296564	SRX550983	SRP042197	SRS618701	SRA165550	PRJNA248129	SAMN02786880	The Research Institute at Nationwide Children's Ho	Haemophilus influenzae 86-028NP	Total RNA was collected from strains grown to mid-log in defined iron source medium. rRNA was removed using Ribo-Zero Gram (-). Libraries were generated using the Illumina TruSeq mRNA Sample Prep kit	NTHi 86-028NP Transcriptome	86-028NPrpsL-bio rep 3	RNA-Seq		TRANSCRIPTOMIC	RANDOM PCR	Haemophilus influenzae 86-028NP			Illumina HiSeq 2000		86-028NP	1986	USA	human nasopharynx	missing			86-028NPrpsL
SRR9093144	SRX5868176	SRP198967	SRS4791299	SRA888649	PRJNA543862	SAMN11786041	NCBI	GSE131505		Sustained reprioritization of metabolic pathways is associated with persistence and biofilm formation in non-typeable Haemophilus influenzae		RNA-Seq		TRANSCRIPTOMIC	cDNA	Haemophilus influenzae			Illumina HiSeq 2500	31700653	86-028NP (parental)				in vitro biofilm	in vitro biofilm
SRR9093145	SRX5868177	SRP198967	SRS4791300	SRA888649	PRJNA543862	SAMN11786040	NCBI	GSE131505		Sustained reprioritization of metabolic pathways is associated with persistence and biofilm formation in non-typeable Haemophilus influenzae		RNA-Seq		TRANSCRIPTOMIC	cDNA	Haemophilus influenzae			Illumina HiSeq 2500	31700653	86-028NP (parental)				in vitro biofilm	in vitro biofilm
SRR9093146	SRX5868178	SRP198967	SRS4791301	SRA888649	PRJNA543862	SAMN11786039	NCBI	GSE131505		Sustained reprioritization of metabolic pathways is associated with persistence and biofilm formation in non-typeable Haemophilus influenzae		RNA-Seq		TRANSCRIPTOMIC	cDNA	Haemophilus influenzae			Illumina HiSeq 2500	31700653	86-028NP (parental)				in vitro biofilm	in vitro biofilm
SRR9093147	SRX5868179	SRP198967	SRS4791302	SRA888649	PRJNA543862	SAMN11786038	NCBI	GSE131505		Sustained reprioritization of metabolic pathways is associated with persistence and biofilm formation in non-typeable Haemophilus influenzae		RNA-Seq		TRANSCRIPTOMIC	cDNA	Haemophilus influenzae			Illumina HiSeq 2500	31700653	86-028NP (parental)				in vitro biofilm	in vitro biofilm
SRR10159270	SRX6884664	SRP222877	SRS5417944	SRA966130	PRJNA573469	SAMN12811294	NCBI	GSE137815		Effect of the LuxI/R gene on AHL-signaling Molecules and QS Regulatory Mechanism in Hafnia alvei H4		RNA-Seq		TRANSCRIPTOMIC	cDNA	Hafnia alvei			Illumina HiSeq 2500	33737914	H4			Instant sea cucumber		wild type_aquatic products		wild type
SRR10159271	SRX6884665	SRP222877	SRS5417945	SRA966130	PRJNA573469	SAMN12811293	NCBI	GSE137815		Effect of the LuxI/R gene on AHL-signaling Molecules and QS Regulatory Mechanism in Hafnia alvei H4		RNA-Seq		TRANSCRIPTOMIC	cDNA	Hafnia alvei			Illumina HiSeq 2500	33737914	H4			Instant sea cucumber		wild type_aquatic products		wild type
SRR10159272	SRX6884666	SRP222877	SRS5417946	SRA966130	PRJNA573469	SAMN12811292	NCBI	GSE137815		Effect of the LuxI/R gene on AHL-signaling Molecules and QS Regulatory Mechanism in Hafnia alvei H4		RNA-Seq		TRANSCRIPTOMIC	cDNA	Hafnia alvei			Illumina HiSeq 2500	33737914	H4			Instant sea cucumber		wild type_aquatic products		wild type
SRR8202313	SRX5021689	SRP169129	SRS4054308	SRA811532	PRJNA505847	SAMN10438195	NCBI	GSE122651		Characterisation of the secondary effects of sub-inhibitory concentrations of 1-(1-naphthylmethyl)-piperazine (NMP) in Klebsiella pneumoniae		RNA-Seq		TRANSCRIPTOMIC	cDNA	Klebsiella pneumoniae MGH 78578			Illumina HiSeq 2500	30814979						DMSO15M1			DMSO control
SRR8202314	SRX5021690	SRP169129	SRS4054307	SRA811532	PRJNA505847	SAMN10438194	NCBI	GSE122651		Characterisation of the secondary effects of sub-inhibitory concentrations of 1-(1-naphthylmethyl)-piperazine (NMP) in Klebsiella pneumoniae		RNA-Seq		TRANSCRIPTOMIC	cDNA	Klebsiella pneumoniae MGH 78578			Illumina HiSeq 2500	30814979						DMSO15M2			DMSO control
SRR11943538	SRX8488009	SRP266309	SRS6787587	SRA1084250	PRJNA637879	SAMN15159390	NCBI	GSE151953		Silver Nanoparticles Induce a Triclosan-Like Antibacterial Action Mechanism in Multi-Drug Resistant Klebsiella pneumoniae		RNA-Seq		TRANSCRIPTOMIC	cDNA	Klebsiella pneumoniae MGH 78578			Illumina HiSeq 4000	33658987	ATCC 700721					Bacterial cell			No treatment- 5 min. at 37 °C
SRR11943539	SRX8488010	SRP266309	SRS6787588	SRA1084250	PRJNA637879	SAMN15159389	NCBI	GSE151953		Silver Nanoparticles Induce a Triclosan-Like Antibacterial Action Mechanism in Multi-Drug Resistant Klebsiella pneumoniae		RNA-Seq		TRANSCRIPTOMIC	cDNA	Klebsiella pneumoniae MGH 78578			Illumina HiSeq 4000	33658987	ATCC 700721					Bacterial cell			No treatment- 5 min. at 37 °C
SRR11943542	SRX8488013	SRP266309	SRS6787591	SRA1084250	PRJNA637879	SAMN15159386	NCBI	GSE151953		Silver Nanoparticles Induce a Triclosan-Like Antibacterial Action Mechanism in Multi-Drug Resistant Klebsiella pneumoniae		RNA-Seq		TRANSCRIPTOMIC	cDNA	Klebsiella pneumoniae MGH 78578			Illumina HiSeq 4000	33658987	ATCC 700721					Bacterial cell			No treatment- 30 min. at 37 °C
SRR11943543	SRX8488014	SRP266309	SRS6787592	SRA1084250	PRJNA637879	SAMN15159385	NCBI	GSE151953		Silver Nanoparticles Induce a Triclosan-Like Antibacterial Action Mechanism in Multi-Drug Resistant Klebsiella pneumoniae		RNA-Seq		TRANSCRIPTOMIC	cDNA	Klebsiella pneumoniae MGH 78578			Illumina HiSeq 4000	33658987	ATCC 700721					Bacterial cell			No treatment- 30 min. at 37 °C
SRR12054260	SRX8582679	SRP268006	SRS6874451	SRA1089072	PRJNA640613	SAMN15326137	NCBI	GSE152839		Bioplatforms Australia: Antibiotic Resistant Sepsis Pathogens Framework Initiative - Klebsiella variicola AJ292		RNA-Seq		TRANSCRIPTOMIC	cDNA	Klebsiella variicola			Illumina HiSeq 2500		AJ292					Bacteria in growth media												Mid log phase
SRR12054261	SRX8582680	SRP268006	SRS6874452	SRA1089072	PRJNA640613	SAMN15326136	NCBI	GSE152839		Bioplatforms Australia: Antibiotic Resistant Sepsis Pathogens Framework Initiative - Klebsiella variicola AJ292		RNA-Seq		TRANSCRIPTOMIC	cDNA	Klebsiella variicola			Illumina HiSeq 2500		AJ292					Bacteria in growth media												Mid log phase
SRR12054262	SRX8582681	SRP268006	SRS6874453	SRA1089072	PRJNA640613	SAMN15326135	NCBI	GSE152839		Bioplatforms Australia: Antibiotic Resistant Sepsis Pathogens Framework Initiative - Klebsiella variicola AJ292		RNA-Seq		TRANSCRIPTOMIC	cDNA	Klebsiella variicola			Illumina HiSeq 2500		AJ292					Bacteria in growth media												Mid log phase
SRR12054263	SRX8582682	SRP268006	SRS6874454	SRA1089072	PRJNA640613	SAMN15326134	NCBI	GSE152839		Bioplatforms Australia: Antibiotic Resistant Sepsis Pathogens Framework Initiative - Klebsiella variicola AJ292		RNA-Seq		TRANSCRIPTOMIC	cDNA	Klebsiella variicola			Illumina HiSeq 2500		AJ292					Bacteria in growth media												Mid log phase
SRR12054264	SRX8582683	SRP268006	SRS6874455	SRA1089072	PRJNA640613	SAMN15326133	NCBI	GSE152839		Bioplatforms Australia: Antibiotic Resistant Sepsis Pathogens Framework Initiative - Klebsiella variicola AJ292		RNA-Seq		TRANSCRIPTOMIC	cDNA	Klebsiella variicola			Illumina HiSeq 2500		AJ292					Bacteria in growth media												Mid log phase
SRR13966613	SRX10344517	SRP310710	SRS8463637	SRA1206539	PRJNA714393	SAMN18306526	University of Trento		TruSeq Stranded mRNA Library Prep protocol with rRNA depletion was performed using the Ribo-Zero rRNA Removal Kits (Bacteria)	Transcriptomic analysis of Lysobacter capsici AZ78 in response to diffusible communication signals	Lysobacter capsici AZ78_Control_Rep 1	RNA-Seq		TRANSCRIPTOMIC	RANDOM	Lysobacter capsici		1	Illumina HiSeq 4000			missing	Italy: Trento	missing	missing				Lysobacter capsici AZ78_Control_Rep 1		missing				cell culture		AZ78
SRR13966612	SRX10344518	SRP310710	SRS8463634	SRA1206539	PRJNA714393	SAMN18306527	University of Trento		TruSeq Stranded mRNA Library Prep protocol with rRNA depletion was performed using the Ribo-Zero rRNA Removal Kits (Bacteria)	Transcriptomic analysis of Lysobacter capsici AZ78 in response to diffusible communication signals	Lysobacter capsici AZ78_Control_Rep 2	RNA-Seq		TRANSCRIPTOMIC	RANDOM	Lysobacter capsici		2	Illumina HiSeq 4000			missing	Italy: Trento	missing	missing				Lysobacter capsici AZ78_Control_Rep 2		missing				cell culture		AZ78
SRR13966601	SRX10344529	SRP310710	SRS8463645	SRA1206539	PRJNA714393	SAMN18306528	University of Trento		TruSeq Stranded mRNA Library Prep protocol with rRNA depletion was performed using the Ribo-Zero rRNA Removal Kits (Bacteria)	Transcriptomic analysis of Lysobacter capsici AZ78 in response to diffusible communication signals	Lysobacter capsici AZ78_Control_Rep 3	RNA-Seq		TRANSCRIPTOMIC	RANDOM	Lysobacter capsici		3	Illumina HiSeq 4000			missing	Italy: Trento	missing	missing				Lysobacter capsici AZ78_Control_Rep 3		missing				cell culture		AZ78
SRR8494968	SRX5299503	SRP182652	SRS4298460	SRA840187	PRJNA517422	SAMN10830120	Nanjing Agricultural University		Wildtype	Study of CdgL in Lysobacter enzymogenes OH11	OH11-1	RNA-Seq		TRANSCRIPTOMIC	RANDOM	Lysobacter enzymogenes		WT replicate 1	Illumina HiSeq 2500		OH11	2018-09-18	China		whole organism						not applicable			replicate = biological replicate 1
SRR8494969	SRX5299502	SRP182652	SRS4298459	SRA840187	PRJNA517422	SAMN10830121	Nanjing Agricultural University		Wildtype	Study of CdgL in Lysobacter enzymogenes OH11	OH11-2	RNA-Seq		TRANSCRIPTOMIC	RANDOM	Lysobacter enzymogenes		WT replicate 2	Illumina HiSeq 2500		OH11	2018-09-18	China		whole organism						not applicable			replicate = biological replicate 2
SRR8494970	SRX5299501	SRP182652	SRS4298458	SRA840187	PRJNA517422	SAMN10830122	Nanjing Agricultural University		Wildtype	Study of CdgL in Lysobacter enzymogenes OH11	OH11-3	RNA-Seq		TRANSCRIPTOMIC	RANDOM	Lysobacter enzymogenes		WT replicate 3	Illumina HiSeq 2500		OH11	2018-09-18	China		whole organism						not applicable			replicate = biological replicate 3
SRR8115207	SRX4941506	SRP167001	SRS3985504	SRA799643	PRJNA498719	SAMN10332733	Nanjing Agricultural University		Wildtype	Study of spermidine in Lysobacter enzymogenes OH11	OH11-1	RNA-Seq		TRANSCRIPTOMIC	RANDOM	Lysobacter enzymogenes		WT replicate 1	Illumina HiSeq 2500		OH11	2018-06	China		whole organism						not applicable			replicate = biological replicate 1
SRR8115208	SRX4941505	SRP167001	SRS3985503	SRA799643	PRJNA498719	SAMN10332734	Nanjing Agricultural University		Wildtype	Study of spermidine in Lysobacter enzymogenes OH11	OH11-2	RNA-Seq		TRANSCRIPTOMIC	RANDOM	Lysobacter enzymogenes		WT replicate 2	Illumina HiSeq 2500		OH11	2018-06	China		whole organism						not applicable			replicate = biological replicate 2
SRR8115205	SRX4941508	SRP167001	SRS3985506	SRA799643	PRJNA498719	SAMN10332735	Nanjing Agricultural University		Wildtype	Study of spermidine in Lysobacter enzymogenes OH11	OH11-3	RNA-Seq		TRANSCRIPTOMIC	RANDOM	Lysobacter enzymogenes		WT replicate 3	Illumina HiSeq 2500		OH11	2018-06	China		whole organism						not applicable			replicate = biological replicate 3
SRR15675923	SRX11972338	SRP334856	SRS9981130	SRA1285730	PRJNA758119	SAMN21013397	Jiangsu Academy of Agricultural Sciences		Lysobacter enzymogenes OH11 wild type	Lysobacter enzymogenes htsHs mutants RNA sequencing data	OH11_1	RNA-Seq		TRANSCRIPTOMIC	cDNA	Lysobacter enzymogenes		Bacterial OH11 wild type	Illumina HiSeq 2500		Lysobacter enzymogenes OH11 wild type	2019-03-04	China:Nanjing	soil sample	cell culture			Lysobacter enzymogenes OH11			soil			biological replicate 1			OH11
SRR15675922	SRX11972339	SRP334856	SRS9981129	SRA1285730	PRJNA758119	SAMN21013398	Jiangsu Academy of Agricultural Sciences		Lysobacter enzymogenes OH11 wild type	Lysobacter enzymogenes htsHs mutants RNA sequencing data	OH11_2	RNA-Seq		TRANSCRIPTOMIC	cDNA	Lysobacter enzymogenes		Bacterial OH11 wild type	Illumina HiSeq 2500		Lysobacter enzymogenes OH11 wild type	2019-03-04	China:Nanjing	soil sample	cell culture			Lysobacter enzymogenes OH11			soil			biological replicate 2			OH11
SRR7585926	SRX4451785	SRP154961	SRS3590482	SRA743969	PRJNA482502	SAMN09708415	Nanjing Agricultural University		Wildtype	Study of LchP in Lysobacter enzymogenes OH11	WT-1	RNA-Seq	RNA-Seq	TRANSCRIPTOMIC	RANDOM	Lysobacter enzymogenes		WT replicate 1	Illumina HiSeq 2500		OH11	2018-05-30	China		whole organism						not applicable			biological replicate 1
SRR7585927	SRX4451784	SRP154961	SRS3590481	SRA743969	PRJNA482502	SAMN09708416	Nanjing Agricultural University		Wildtype	Study of LchP in Lysobacter enzymogenes OH11	WT-2	RNA-Seq	RNA-Seq	TRANSCRIPTOMIC	RANDOM	Lysobacter enzymogenes		WT replicate 2	Illumina HiSeq 2500		OH11	2018-05-30	China		whole organism						not applicable			biological replicate 2
SRR7585928	SRX4451783	SRP154961	SRS3590480	SRA743969	PRJNA482502	SAMN09708417	Nanjing Agricultural University		Wildtype	Study of LchP in Lysobacter enzymogenes OH11	WT-3	RNA-Seq	RNA-Seq	TRANSCRIPTOMIC	RANDOM	Lysobacter enzymogenes		WT replicate 3	Illumina HiSeq 2500		OH11	2018-05-30	China		whole organism						not applicable			biological replicate 3
SRR10212356	SRX6932042	SRP223897	SRS5462286	SRA971100	PRJNA575263	SAMN12882185	NCBI	GSE138276		A complex interplay between nitric oxide, quorum sensing and a unique secondary metabolite tundrenone constitutes hypoxia response in Methylobacter		RNA-Seq		TRANSCRIPTOMIC	cDNA	Methylobacter tundripaludum 21/22			Illumina HiSeq 2000							exponential phase culture		wild type						1
SRR10212357	SRX6932043	SRP223897	SRS5462287	SRA971100	PRJNA575263	SAMN12882184	NCBI	GSE138276		A complex interplay between nitric oxide, quorum sensing and a unique secondary metabolite tundrenone constitutes hypoxia response in Methylobacter		RNA-Seq		TRANSCRIPTOMIC	cDNA	Methylobacter tundripaludum 21/22			Illumina HiSeq 2000							exponential phase culture		wild type						1
SRR10212362	SRX6932048	SRP223897	SRS5462292	SRA971100	PRJNA575263	SAMN12882178	NCBI	GSE138276		A complex interplay between nitric oxide, quorum sensing and a unique secondary metabolite tundrenone constitutes hypoxia response in Methylobacter		RNA-Seq		TRANSCRIPTOMIC	cDNA	Methylobacter tundripaludum 21/22			Illumina HiSeq 2000							exponential phase culture		wild type						2
SRR10212363	SRX6932049	SRP223897	SRS5462293	SRA971100	PRJNA575263	SAMN12882177	NCBI	GSE138276		A complex interplay between nitric oxide, quorum sensing and a unique secondary metabolite tundrenone constitutes hypoxia response in Methylobacter		RNA-Seq		TRANSCRIPTOMIC	cDNA	Methylobacter tundripaludum 21/22			Illumina HiSeq 2000							exponential phase culture		wild type						2
SRR13587087	SRX9981754	SRP303910	SRS8153066	SRA1189600	PRJNA698057	SAMN17704388	University of Alberta		extracted with Masterpure Complete DNA and RNA Kit; purified with Zymo RNA Clean and Concentrator Kit; rRNA depletion with QIAseq FastSelect Kit; reverse transcription with NEBNext RNA First Strand Synthesis and NEBNext Ultra Directional RNA Second Strand Synthesis Modules; library prep with NEBNExt Ultra II DNA Library Prep Kit for Illumina	M. album BG8 grown in multiple nutrient conditions	S_01	RNA-Seq		TRANSCRIPTOMIC	RT-PCR	Methylomicrobium album BG8			Illumina HiSeq 4000		BG8	2019-03-25	Canada:Edmonton	pure culture	cell culture					Phillip Sun				biological replicate 1					type strain of Methylomicrobium album
SRR13587086	SRX9981755	SRP303910	SRS8153069	SRA1189600	PRJNA698057	SAMN17704389	University of Alberta		extracted with Masterpure Complete DNA and RNA Kit; purified with Zymo RNA Clean and Concentrator Kit; rRNA depletion with QIAseq FastSelect Kit; reverse transcription with NEBNext RNA First Strand Synthesis and NEBNext Ultra Directional RNA Second Strand Synthesis Modules; library prep with NEBNExt Ultra II DNA Library Prep Kit for Illumina	M. album BG8 grown in multiple nutrient conditions	S_02	RNA-Seq		TRANSCRIPTOMIC	RT-PCR	Methylomicrobium album BG8			Illumina HiSeq 4000		BG8	2019-03-25	Canada:Edmonton	pure culture	cell culture					Phillip Sun				biological replicate 2					type strain of Methylomicrobium album
SRR13587075	SRX9981766	SRP303910	SRS8153078	SRA1189600	PRJNA698057	SAMN17704390	University of Alberta		extracted with Masterpure Complete DNA and RNA Kit; purified with Zymo RNA Clean and Concentrator Kit; rRNA depletion with QIAseq FastSelect Kit; reverse transcription with NEBNext RNA First Strand Synthesis and NEBNext Ultra Directional RNA Second Strand Synthesis Modules; library prep with NEBNExt Ultra II DNA Library Prep Kit for Illumina	M. album BG8 grown in multiple nutrient conditions	S_03	RNA-Seq		TRANSCRIPTOMIC	RT-PCR	Methylomicrobium album BG8			Illumina HiSeq 4000		BG8	2019-05-13	Canada:Edmonton	pure culture	cell culture					Phillip Sun				biological replicate 3					type strain of Methylomicrobium album
SRR13587070	SRX9981771	SRP303910	SRS8153083	SRA1189600	PRJNA698057	SAMN17704391	University of Alberta		extracted with Masterpure Complete DNA and RNA Kit; purified with Zymo RNA Clean and Concentrator Kit; rRNA depletion with QIAseq FastSelect Kit; reverse transcription with NEBNext RNA First Strand Synthesis and NEBNext Ultra Directional RNA Second Strand Synthesis Modules; library prep with NEBNExt Ultra II DNA Library Prep Kit for Illumina	M. album BG8 grown in multiple nutrient conditions	S_04	RNA-Seq		TRANSCRIPTOMIC	RT-PCR	Methylomicrobium album BG8			Illumina HiSeq 4000		BG8	2019-03-25	Canada:Edmonton	pure culture	cell culture					Phillip Sun				biological replicate 1					type strain of Methylomicrobium album
SRR13587069	SRX9981772	SRP303910	SRS8153085	SRA1189600	PRJNA698057	SAMN17704392	University of Alberta		extracted with Masterpure Complete DNA and RNA Kit; purified with Zymo RNA Clean and Concentrator Kit; rRNA depletion with QIAseq FastSelect Kit; reverse transcription with NEBNext RNA First Strand Synthesis and NEBNext Ultra Directional RNA Second Strand Synthesis Modules; library prep with NEBNExt Ultra II DNA Library Prep Kit for Illumina	M. album BG8 grown in multiple nutrient conditions	S_05	RNA-Seq		TRANSCRIPTOMIC	RT-PCR	Methylomicrobium album BG8			Illumina HiSeq 4000		BG8	2019-03-25	Canada:Edmonton	pure culture	cell culture					Phillip Sun				biological replicate 2					type strain of Methylomicrobium album
SRR13587068	SRX9981773	SRP303910	SRS8153084	SRA1189600	PRJNA698057	SAMN17704393	University of Alberta		extracted with Masterpure Complete DNA and RNA Kit; purified with Zymo RNA Clean and Concentrator Kit; rRNA depletion with QIAseq FastSelect Kit; reverse transcription with NEBNext RNA First Strand Synthesis and NEBNext Ultra Directional RNA Second Strand Synthesis Modules; library prep with NEBNExt Ultra II DNA Library Prep Kit for Illumina	M. album BG8 grown in multiple nutrient conditions	S_06	RNA-Seq		TRANSCRIPTOMIC	RT-PCR	Methylomicrobium album BG8			Illumina HiSeq 4000		BG8	2019-05-13	Canada:Edmonton	pure culture	cell culture					Phillip Sun				biological replicate 3					type strain of Methylomicrobium album
SRR13587083	SRX9981758	SRP303910	SRS8153070	SRA1189600	PRJNA698057	SAMN17704400	University of Alberta		extracted with Masterpure Complete DNA and RNA Kit; purified with Zymo RNA Clean and Concentrator Kit; rRNA depletion with QIAseq FastSelect Kit; reverse transcription with NEBNext RNA First Strand Synthesis and NEBNext Ultra Directional RNA Second Strand Synthesis Modules; library prep with NEBNExt Ultra II DNA Library Prep Kit for Illumina	M. album BG8 grown in multiple nutrient conditions	S_13	RNA-Seq		TRANSCRIPTOMIC	RT-PCR	Methylomicrobium album BG8			Illumina HiSeq 4000		BG8	2019-07-21	Canada:Edmonton	pure culture	cell culture					Phillip Sun				biological replicate 1					type strain of Methylomicrobium album
SRR13587082	SRX9981759	SRP303910	SRS8153071	SRA1189600	PRJNA698057	SAMN17704401	University of Alberta		extracted with Masterpure Complete DNA and RNA Kit; purified with Zymo RNA Clean and Concentrator Kit; rRNA depletion with QIAseq FastSelect Kit; reverse transcription with NEBNext RNA First Strand Synthesis and NEBNext Ultra Directional RNA Second Strand Synthesis Modules; library prep with NEBNExt Ultra II DNA Library Prep Kit for Illumina	M. album BG8 grown in multiple nutrient conditions	S_14	RNA-Seq		TRANSCRIPTOMIC	RT-PCR	Methylomicrobium album BG8			Illumina HiSeq 4000		BG8	2019-07-20	Canada:Edmonton	pure culture	cell culture					Phillip Sun				biological replicate 2					type strain of Methylomicrobium album
SRR13587081	SRX9981760	SRP303910	SRS8153073	SRA1189600	PRJNA698057	SAMN17704402	University of Alberta		extracted with Masterpure Complete DNA and RNA Kit; purified with Zymo RNA Clean and Concentrator Kit; rRNA depletion with QIAseq FastSelect Kit; reverse transcription with NEBNext RNA First Strand Synthesis and NEBNext Ultra Directional RNA Second Strand Synthesis Modules; library prep with NEBNExt Ultra II DNA Library Prep Kit for Illumina	M. album BG8 grown in multiple nutrient conditions	S_15	RNA-Seq		TRANSCRIPTOMIC	RT-PCR	Methylomicrobium album BG8			Illumina HiSeq 4000		BG8	2019-07-20	Canada:Edmonton	pure culture	cell culture					Phillip Sun				biological replicate 3					type strain of Methylomicrobium album
SRR13587080	SRX9981761	SRP303910	SRS8153072	SRA1189600	PRJNA698057	SAMN17704403	University of Alberta		extracted with Masterpure Complete DNA and RNA Kit; purified with Zymo RNA Clean and Concentrator Kit; rRNA depletion with QIAseq FastSelect Kit; reverse transcription with NEBNext RNA First Strand Synthesis and NEBNext Ultra Directional RNA Second Strand Synthesis Modules; library prep with NEBNExt Ultra II DNA Library Prep Kit for Illumina	M. album BG8 grown in multiple nutrient conditions	S_16	RNA-Seq		TRANSCRIPTOMIC	RT-PCR	Methylomicrobium album BG8			Illumina HiSeq 4000		BG8	2019-06-22	Canada:Edmonton	pure culture	cell culture					Phillip Sun				biological replicate 1					type strain of Methylomicrobium album
SRR13587079	SRX9981762	SRP303910	SRS8153074	SRA1189600	PRJNA698057	SAMN17704404	University of Alberta		extracted with Masterpure Complete DNA and RNA Kit; purified with Zymo RNA Clean and Concentrator Kit; rRNA depletion with QIAseq FastSelect Kit; reverse transcription with NEBNext RNA First Strand Synthesis and NEBNext Ultra Directional RNA Second Strand Synthesis Modules; library prep with NEBNExt Ultra II DNA Library Prep Kit for Illumina	M. album BG8 grown in multiple nutrient conditions	S_17	RNA-Seq		TRANSCRIPTOMIC	RT-PCR	Methylomicrobium album BG8			Illumina HiSeq 4000		BG8	2019-06-22	Canada:Edmonton	pure culture	cell culture					Phillip Sun				biological replicate 2					type strain of Methylomicrobium album
SRR13587078	SRX9981763	SRP303910	SRS8153075	SRA1189600	PRJNA698057	SAMN17704405	University of Alberta		extracted with Masterpure Complete DNA and RNA Kit; purified with Zymo RNA Clean and Concentrator Kit; rRNA depletion with QIAseq FastSelect Kit; reverse transcription with NEBNext RNA First Strand Synthesis and NEBNext Ultra Directional RNA Second Strand Synthesis Modules; library prep with NEBNExt Ultra II DNA Library Prep Kit for Illumina	M. album BG8 grown in multiple nutrient conditions	S_18	RNA-Seq		TRANSCRIPTOMIC	RT-PCR	Methylomicrobium album BG8			Illumina HiSeq 4000		BG8	2019-07-20	Canada:Edmonton	pure culture	cell culture					Phillip Sun				biological replicate 3					type strain of Methylomicrobium album
SRR2925787	SRX1438924	SRP066381	SRS1168625	SRA312231	PRJNA302470	SAMN04274133	INRS	Methylophaga nitratireducenticrescens strain:JAM1	Extraction of total RNA from pure culture. Reverse transcription of RNA and discard of rRNA. Sequencing with Illumina HiSeq 2000.	Methylophaga nitratireducenticrescens strain:JAM1 Transcriptome or Gene expression	J2	RNA-Seq		TRANSCRIPTOMIC	RT-PCR	Methylophaga nitratireducenticrescens			Illumina HiSeq 2000		JAM1	2014	Canada:Laval	marine water	Pure bacterial culture														type strain of Methylophaga nitratireducenticrescens
SRR2925788	SRX1438925	SRP066381	SRS1168625	SRA312231	PRJNA302470	SAMN04274133	INRS	Methylophaga nitratireducenticrescens strain:JAM1	Extraction of total RNA from pure culture. Reverse transcription of RNA and discard of rRNA. Sequencing with Illumina HiSeq 2000.	Methylophaga nitratireducenticrescens strain:JAM1 Transcriptome or Gene expression	J3	RNA-Seq		TRANSCRIPTOMIC	RT-PCR	Methylophaga nitratireducenticrescens			Illumina HiSeq 2000		JAM1	2014	Canada:Laval	marine water	Pure bacterial culture														type strain of Methylophaga nitratireducenticrescens
SRR2925789	SRX1438926	SRP066381	SRS1168625	SRA312231	PRJNA302470	SAMN04274133	INRS	Methylophaga nitratireducenticrescens strain:JAM1	Extraction of total RNA from pure culture. Reverse transcription of RNA and discard of rRNA. Sequencing with Illumina HiSeq 2000.	Methylophaga nitratireducenticrescens strain:JAM1 Transcriptome or Gene expression	J1	RNA-Seq		TRANSCRIPTOMIC	RT-PCR	Methylophaga nitratireducenticrescens			Illumina HiSeq 2000		JAM1	2014	Canada:Laval	marine water	Pure bacterial culture														type strain of Methylophaga nitratireducenticrescens
SRR8664770	SRX5461036	SRP187447	SRS4434901	SRA855790	PRJNA525230	SAMN11043168	INRS		Total RNA extracted from the planktonic pure culture replicate, send to sequencing service, rRNA depletion, cDNA random primers, Illumina sequencing paired end, FastQ-R1 and FastQ-R2 file, filter for quality sequences. FastQ-R2 reverse complement and concatenated with the FastQ-R1 sequences. Final file provided with sequences in fastQ format	Metatranscriptomes of marine denitrifying biofilm cultures	JAM1rep1	RNA-Seq		TRANSCRIPTOMIC	cDNA	Methylophaga nitratireducenticrescens		Planktonic pure cultures with the methylophaga 1403 medium cultivated under anoxic conditions with 300 ppm-N nitrate per L, 0.3% methanol at 23°C	Illumina HiSeq 2000		JAM1	not collected	Canada: Laval	replicate culture #1	Pure culture						not applicable		45.544707 N 73.721157 W						type strain of Methylophaga nitratireducenticrescens
SRR8664769	SRX5461037	SRP187447	SRS4434902	SRA855790	PRJNA525230	SAMN11043169	INRS		Total RNA extracted from the planktonic pure culture replicate, send to sequencing service, rRNA depletion, cDNA random primers, Illumina sequencing paired end, FastQ-R1 and FastQ-R2 file, filter for quality sequences. FastQ-R2 reverse complement and concatenated with the FastQ-R1 sequences. Final file provided with sequences in fastQ format	Metatranscriptomes of marine denitrifying biofilm cultures	JAM1rep2	RNA-Seq		TRANSCRIPTOMIC	cDNA	Methylophaga nitratireducenticrescens		Planktonic pure cultures with the methylophaga 1403 medium cultivated under anoxic conditions with 300 ppm-N nitrate per L, 0.3% methanol at 23°C	Illumina HiSeq 2000		JAM1	not collected	Canada: Laval	replicate culture #2	Pure culture						not applicable		45.544707 N 73.721157 W						type strain of Methylophaga nitratireducenticrescens
SRR8664762	SRX5461044	SRP187447	SRS4434903	SRA855790	PRJNA525230	SAMN11043170	INRS		Total RNA extracted from the planktonic pure culture replicate, send to sequencing service, rRNA depletion, cDNA random primers, Illumina sequencing paired end, FastQ-R1 and FastQ-R2 file, filter for quality sequences. FastQ-R2 reverse complement and concatenated with the FastQ-R1 sequences. Final file provided with sequences in fastQ format	Metatranscriptomes of marine denitrifying biofilm cultures	JAM1rep3	RNA-Seq		TRANSCRIPTOMIC	cDNA	Methylophaga nitratireducenticrescens		Planktonic pure cultures with the methylophaga 1403 medium cultivated under anoxic conditions with 300 ppm-N nitrate per L, 0.3% methanol at 23°C	Illumina HiSeq 2000		JAM1	not collected	Canada: Laval	replicate culture #3	Pure culture						not applicable		45.544707 N 73.721157 W						type strain of Methylophaga nitratireducenticrescens
SRR4289499	SRX2185052	SRP090285	SRS1708742	SRA476713	PRJNA343880	SAMN05804826	NCBI	GSE87207		Transcriptome profiling reveals the EanI/R quorum sensing regulon in Pantoea ananatis LMG 2665T		RNA-Seq		TRANSCRIPTOMIC	cDNA	Pantoea ananatis LMG 2665			Illumina HiSeq 2000	29518982						P. ananatis LMG 2665T virulent natural isolate from pineapple		eanI/eanR wild type										lag phase
SRR4289500	SRX2185053	SRP090285	SRS1708743	SRA476713	PRJNA343880	SAMN05804825	NCBI	GSE87207		Transcriptome profiling reveals the EanI/R quorum sensing regulon in Pantoea ananatis LMG 2665T		RNA-Seq		TRANSCRIPTOMIC	cDNA	Pantoea ananatis LMG 2665			Illumina HiSeq 2000	29518982						P. ananatis LMG 2665T virulent natural isolate from pineapple		eanI/eanR wild type										lag phase
SRR4289501	SRX2185054	SRP090285	SRS1708744	SRA476713	PRJNA343880	SAMN05804824	NCBI	GSE87207		Transcriptome profiling reveals the EanI/R quorum sensing regulon in Pantoea ananatis LMG 2665T		RNA-Seq		TRANSCRIPTOMIC	cDNA	Pantoea ananatis LMG 2665			Illumina HiSeq 2000	29518982						P. ananatis LMG 2665T virulent natural isolate from pineapple		eanI/eanR wild type										lag phase
SRR4289505	SRX2185058	SRP090285	SRS1708747	SRA476713	PRJNA343880	SAMN05804832	NCBI	GSE87207		Transcriptome profiling reveals the EanI/R quorum sensing regulon in Pantoea ananatis LMG 2665T		RNA-Seq		TRANSCRIPTOMIC	cDNA	Pantoea ananatis LMG 2665			Illumina HiSeq 2000	29518982						P. ananatis LMG 2665T virulent natural isolate from pineapple		eanI/eanR wild type										log phase
SRR4289506	SRX2185059	SRP090285	SRS1708749	SRA476713	PRJNA343880	SAMN05804831	NCBI	GSE87207		Transcriptome profiling reveals the EanI/R quorum sensing regulon in Pantoea ananatis LMG 2665T		RNA-Seq		TRANSCRIPTOMIC	cDNA	Pantoea ananatis LMG 2665			Illumina HiSeq 2000	29518982						P. ananatis LMG 2665T virulent natural isolate from pineapple		eanI/eanR wild type										log phase
SRR4289507	SRX2185060	SRP090285	SRS1708750	SRA476713	PRJNA343880	SAMN05804827	NCBI	GSE87207		Transcriptome profiling reveals the EanI/R quorum sensing regulon in Pantoea ananatis LMG 2665T		RNA-Seq		TRANSCRIPTOMIC	cDNA	Pantoea ananatis LMG 2665			Illumina HiSeq 2000	29518982						P. ananatis LMG 2665T virulent natural isolate from pineapple		eanI/eanR wild type										log phase
SRR4319124	SRX2202672	SRP090690	SRS1721205	SRA481137	PRJNA345005	SAMN05855008	NCBI	GSE87520		Analysis of the in planta Transcriptome Expressed by the Corn Pathogen Pantoea stewartii subsp. stewartii via RNA-Seq		RNA-Seq		TRANSCRIPTOMIC	cDNA	Pantoea stewartii subsp. stewartii DC283			Illumina HiSeq 2500	28462040	DC283					Zea mays xylem
SRR4319125	SRX2202673	SRP090690	SRS1721204	SRA481137	PRJNA345005	SAMN05855007	NCBI	GSE87520		Analysis of the in planta Transcriptome Expressed by the Corn Pathogen Pantoea stewartii subsp. stewartii via RNA-Seq		RNA-Seq		TRANSCRIPTOMIC	cDNA	Pantoea stewartii subsp. stewartii DC283			Illumina HiSeq 2500	28462040	DC283					Zea mays xylem
SRR4319126	SRX2202674	SRP090690	SRS1721206	SRA481137	PRJNA345005	SAMN05855020	NCBI	GSE87520		Analysis of the in planta Transcriptome Expressed by the Corn Pathogen Pantoea stewartii subsp. stewartii via RNA-Seq		RNA-Seq		TRANSCRIPTOMIC	cDNA	Pantoea stewartii subsp. stewartii DC283			Illumina HiSeq 2500	28462040	DC283					in vitro LB broth
SRR4319127	SRX2202675	SRP090690	SRS1721207	SRA481137	PRJNA345005	SAMN05855019	NCBI	GSE87520		Analysis of the in planta Transcriptome Expressed by the Corn Pathogen Pantoea stewartii subsp. stewartii via RNA-Seq		RNA-Seq		TRANSCRIPTOMIC	cDNA	Pantoea stewartii subsp. stewartii DC283			Illumina HiSeq 2500	28462040	DC283					in vitro LB broth
SRR4319128	SRX2202676	SRP090690	SRS1721209	SRA481137	PRJNA345005	SAMN05855006	NCBI	GSE87520		Analysis of the in planta Transcriptome Expressed by the Corn Pathogen Pantoea stewartii subsp. stewartii via RNA-Seq		RNA-Seq		TRANSCRIPTOMIC	cDNA	Pantoea stewartii subsp. stewartii DC283			Illumina HiSeq 2500	28462040	DC283					in vitro RM agar plate
SRR4319129	SRX2202677	SRP090690	SRS1721208	SRA481137	PRJNA345005	SAMN05854996	NCBI	GSE87520		Analysis of the in planta Transcriptome Expressed by the Corn Pathogen Pantoea stewartii subsp. stewartii via RNA-Seq		RNA-Seq		TRANSCRIPTOMIC	cDNA	Pantoea stewartii subsp. stewartii DC283			Illumina HiSeq 2500	28462040	DC283					in vitro RM agar plate
SRR3156926	SRX1568003	SRP069811	SRS1281927	SRA352358	PRJNA311305	SAMN04481497	NCBI	GSE77721		Comparison of the transcriptomes of a Pasteurella multocida VP161 wild-type strain with a Pasteurella multocida VP161 hfq mutant		RNA-Seq		TRANSCRIPTOMIC	cDNA	Pasteurella multocida			Illumina MiSeq	26883595	VP161					Pasteurella multocida VP161 hfq mutant		hfq mutant
SRR3156928	SRX1568005	SRP069811	SRS1281925	SRA352358	PRJNA311305	SAMN04481499	NCBI	GSE77721		Comparison of the transcriptomes of a Pasteurella multocida VP161 wild-type strain with a Pasteurella multocida VP161 hfq mutant		RNA-Seq		TRANSCRIPTOMIC	cDNA	Pasteurella multocida			Illumina MiSeq	26883595	VP161					Pasteurella multocida VP161 wild-type		wild-type
SRR3156930	SRX1568007	SRP069811	SRS1281923	SRA352358	PRJNA311305	SAMN04481501	NCBI	GSE77721		Comparison of the transcriptomes of a Pasteurella multocida VP161 wild-type strain with a Pasteurella multocida VP161 hfq mutant		RNA-Seq		TRANSCRIPTOMIC	cDNA	Pasteurella multocida			Illumina MiSeq	26883595	VP161					Pasteurella multocida VP161 wild-type		wild-type
SRR5928621	SRX3088935	SRP115296	SRS2426641	SRA598641	PRJNA398030	SAMN07500094	NCBI	GSE102557		RNA-seq reveals quorum sensing-dependent activation of genes involved in ecological fitness during Pcb1692 potato-host infection		RNA-Seq		TRANSCRIPTOMIC	cDNA	Pectobacterium brasiliense PBR1692			Illumina HiSeq 2000						In Vitro	WT_In Vitro		Wild type
SRR5928622	SRX3088936	SRP115296	SRS2426642	SRA598641	PRJNA398030	SAMN07500093	NCBI	GSE102557		RNA-seq reveals quorum sensing-dependent activation of genes involved in ecological fitness during Pcb1692 potato-host infection		RNA-Seq		TRANSCRIPTOMIC	cDNA	Pectobacterium brasiliense PBR1692			Illumina HiSeq 2000						In Vitro	WT_In Vitro		Wild type
SRR10129584	SRX6857998	SRP221964	SRS5395872	SRA963010	PRJNA565562	SAMN12751705	University of Pretoria		Healthy potato tubers were inoculated with Pcb1692 (wild type) and slyA, phoP (mutants), 3 biological replicates were done for each sample. After 12 and 24 hours of incubation macearted tissue was collected and bacteria was separeted from the plant tissue and bacterial RNA	RNA-Seq study on two mutant strains of Pectobacterium carotovorum subsp. brasiliense	wt_Pcb1692_12hpi	RNA-Seq		TRANSCRIPTOMIC	PCR	Pectobacterium brasiliense			Illumina NovaSeq 6000		PBR1692	not collected	Brazil: potato plants	not applicable	Whole organism						Potato plant (Solanum tuberosum)						not applicable
SRR10129583	SRX6857999	SRP221964	SRS5395873	SRA963010	PRJNA565562	SAMN12751706	University of Pretoria		Healthy potato tubers were inoculated with Pcb1692 (wild type) and slyA, phoP (mutants), 3 biological replicates were done for each sample. After 12 and 24 hours of incubation macearted tissue was collected and bacteria was separeted from the plant tissue and bacterial RNA	RNA-Seq study on two mutant strains of Pectobacterium carotovorum subsp. brasiliense	wt_Pcb1692_24hpi	RNA-Seq		TRANSCRIPTOMIC	PCR	Pectobacterium brasiliense			Illumina NovaSeq 6000		PBR1692	not collected	Brazil: potato plants	not applicable	Whole organism						Potato plant (Solanum tuberosum)						not applicable
SRR1555126	SRX684254	SRP045656	SRS687381	SRA179831	PRJNA258576	SAMN02999977	UNIVERSITY OF BRISTOL	Photorhabdus asymbiotica subsp. asymbiotica ATCC 43949	rRNA was depleted from RNA samples obtained from exponential-phase cultures using the Ribozero kit for Gram-negative bacteria (Epicentre), and verified using a 2100 Bioanalyzer with a RNA 6000 Pico kit (Agilent). Strand specific RNAseq libraries were constructed using the Illumina compatible ScriptSeq mRNA-seq library preparation kit (Epicentre). cDNA libraries were quantified using a 2100 Bioana…	Photorhabdus asymbiotica subsp. asymbiotica ATCC 43949 Transcriptome or Gene expression	RNAseq of Photorhabdus asymbiotica temperature response	RNA-Seq		TRANSCRIPTOMIC	unspecified	Photorhabdus asymbiotica subsp. asymbiotica ATCC 43949			Illumina HiSeq 2000		ATCC 43949	N/A	N/A	N/A	missing			ATCC43949		N/A	Homo sapiens										N/A	ATCC43949		ATCC43949	Originally from infected human host	Blood culture	Farmer J. J.	Galleria mellonella	N/A
SRR1555127	SRX684254	SRP045656	SRS687381	SRA179831	PRJNA258576	SAMN02999977	UNIVERSITY OF BRISTOL	Photorhabdus asymbiotica subsp. asymbiotica ATCC 43949	rRNA was depleted from RNA samples obtained from exponential-phase cultures using the Ribozero kit for Gram-negative bacteria (Epicentre), and verified using a 2100 Bioanalyzer with a RNA 6000 Pico kit (Agilent). Strand specific RNAseq libraries were constructed using the Illumina compatible ScriptSeq mRNA-seq library preparation kit (Epicentre). cDNA libraries were quantified using a 2100 Bioana…	Photorhabdus asymbiotica subsp. asymbiotica ATCC 43949 Transcriptome or Gene expression	RNAseq of Photorhabdus asymbiotica temperature response	RNA-Seq		TRANSCRIPTOMIC	unspecified	Photorhabdus asymbiotica subsp. asymbiotica ATCC 43949			Illumina HiSeq 2000		ATCC 43949	N/A	N/A	N/A	missing			ATCC43949		N/A	Homo sapiens										N/A	ATCC43949		ATCC43949	Originally from infected human host	Blood culture	Farmer J. J.	Galleria mellonella	N/A
SRR1555150	SRX684254	SRP045656	SRS687381	SRA179831	PRJNA258576	SAMN02999977	UNIVERSITY OF BRISTOL	Photorhabdus asymbiotica subsp. asymbiotica ATCC 43949	rRNA was depleted from RNA samples obtained from exponential-phase cultures using the Ribozero kit for Gram-negative bacteria (Epicentre), and verified using a 2100 Bioanalyzer with a RNA 6000 Pico kit (Agilent). Strand specific RNAseq libraries were constructed using the Illumina compatible ScriptSeq mRNA-seq library preparation kit (Epicentre). cDNA libraries were quantified using a 2100 Bioana…	Photorhabdus asymbiotica subsp. asymbiotica ATCC 43949 Transcriptome or Gene expression	RNAseq of Photorhabdus asymbiotica temperature response	RNA-Seq		TRANSCRIPTOMIC	unspecified	Photorhabdus asymbiotica subsp. asymbiotica ATCC 43949			Illumina HiSeq 2000		ATCC 43949	N/A	N/A	N/A	missing			ATCC43949		N/A	Homo sapiens										N/A	ATCC43949		ATCC43949	Originally from infected human host	Blood culture	Farmer J. J.	Galleria mellonella	N/A
SRR1555151	SRX684254	SRP045656	SRS687381	SRA179831	PRJNA258576	SAMN02999977	UNIVERSITY OF BRISTOL	Photorhabdus asymbiotica subsp. asymbiotica ATCC 43949	rRNA was depleted from RNA samples obtained from exponential-phase cultures using the Ribozero kit for Gram-negative bacteria (Epicentre), and verified using a 2100 Bioanalyzer with a RNA 6000 Pico kit (Agilent). Strand specific RNAseq libraries were constructed using the Illumina compatible ScriptSeq mRNA-seq library preparation kit (Epicentre). cDNA libraries were quantified using a 2100 Bioana…	Photorhabdus asymbiotica subsp. asymbiotica ATCC 43949 Transcriptome or Gene expression	RNAseq of Photorhabdus asymbiotica temperature response	RNA-Seq		TRANSCRIPTOMIC	unspecified	Photorhabdus asymbiotica subsp. asymbiotica ATCC 43949			Illumina HiSeq 2000		ATCC 43949	N/A	N/A	N/A	missing			ATCC43949		N/A	Homo sapiens										N/A	ATCC43949		ATCC43949	Originally from infected human host	Blood culture	Farmer J. J.	Galleria mellonella	N/A
SRR3086732	SRX1518245	SRP068109	SRS1236602	SRA329536	PRJNA307974	SAMN04385825	NCBI	GSE76559		identification by RNA-Seq of PhoP and polymyxin B resistant regulons in Photorhabdus luminescens TT01.		RNA-Seq		TRANSCRIPTOMIC	cDNA	Photorhabdus laumondii subsp. laumondii TTO1			Illumina HiSeq 2000	28252016						Photorhabdus luminescens		wild type strain
SRR3086733	SRX1518246	SRP068109	SRS1236601	SRA329536	PRJNA307974	SAMN04385826	NCBI	GSE76559		identification by RNA-Seq of PhoP and polymyxin B resistant regulons in Photorhabdus luminescens TT01.		RNA-Seq		TRANSCRIPTOMIC	cDNA	Photorhabdus laumondii subsp. laumondii TTO1			Illumina HiSeq 2000	28252016						Photorhabdus luminescens		wild type strain
ERR3464997	ERX3486711	ERP116653	ERS3631877	ERA2069989	PRJEB33827	SAMEA5843330	Goethe University of Frankfurt am Main, Institute of Molecular BioSciences			ArcZ regulation of specialized metabolites	unspecified	RNA-Seq		TRANSCRIPTOMIC	size fractionation	Photorhabdus laumondii subsp. laumondii TTO1			Illumina HiSeq 2500
ERR3464998	ERX3486712	ERP116653	ERS3631878	ERA2069989	PRJEB33827	SAMEA5843331	Goethe University of Frankfurt am Main, Institute of Molecular BioSciences			ArcZ regulation of specialized metabolites	unspecified	RNA-Seq		TRANSCRIPTOMIC	size fractionation	Photorhabdus laumondii subsp. laumondii TTO1			Illumina HiSeq 2500
SRR9640023	SRX6401970	SRP212861	SRS5060177	SRA916435	PRJNA552464	SAMN12207309	University of Florence		RNA-Seq Illumina MiSeq	RNA-seq Pseudoalteromonas haloplanktis TAC125	T4_Rep1	RNA-Seq		TRANSCRIPTOMIC	PCR	Pseudoalteromonas haloplanktis TAC125			Illumina MiSeq		TAC125	2017	Antarctica	Antarctic Ocean	whole organism
SRR9640024	SRX6401969	SRP212861	SRS5060176	SRA916435	PRJNA552464	SAMN12207310	University of Florence		RNA-Seq Illumina MiSeq	RNA-seq Pseudoalteromonas haloplanktis TAC125	T4_Rep2	RNA-Seq		TRANSCRIPTOMIC	PCR	Pseudoalteromonas haloplanktis TAC125			Illumina MiSeq		TAC125	2017	Antarctica	Antarctic Ocean	whole organism
SRR9640025	SRX6401968	SRP212861	SRS5060175	SRA916435	PRJNA552464	SAMN12207311	University of Florence		RNA-Seq Illumina MiSeq	RNA-seq Pseudoalteromonas haloplanktis TAC125	T4_Rep3	RNA-Seq		TRANSCRIPTOMIC	PCR	Pseudoalteromonas haloplanktis TAC125			Illumina MiSeq		TAC125	2017	Antarctica	Antarctic Ocean	whole organism
SRR9640026	SRX6401967	SRP212861	SRS5060173	SRA916435	PRJNA552464	SAMN12207312	University of Florence		RNA-Seq Illumina MiSeq	RNA-seq Pseudoalteromonas haloplanktis TAC125	T4_Rep4	RNA-Seq		TRANSCRIPTOMIC	PCR	Pseudoalteromonas haloplanktis TAC125			Illumina MiSeq		TAC125	2017	Antarctica	Antarctic Ocean	whole organism
SRR10319545	SRX7030459	SRP226488	SRS5550772	SRA982677	PRJNA578713	SAMN13070588	Shanghai Ocean University		bacteria culture	The effect of 2(5H)-furanone on Pseudoaltermonas marina biofilm formation and the settlement of the mussel Mytilus coruscus	PC 2	RNA-Seq		TRANSCRIPTOMIC	other	Pseudoalteromonas marina		Positive control replicate 2	Illumina HiSeq 4000		ECSMB14103	2011-05-20	China: East China Sea	East China Sea	bacteria culture						Not applicable						Not applicable									Bacterial biofilm
SRR10319544	SRX7030460	SRP226488	SRS5550773	SRA982677	PRJNA578713	SAMN13070589	Shanghai Ocean University		bacteria culture	The effect of 2(5H)-furanone on Pseudoaltermonas marina biofilm formation and the settlement of the mussel Mytilus coruscus	PC 3	RNA-Seq		TRANSCRIPTOMIC	other	Pseudoalteromonas marina		Positive control replicate 3	Illumina HiSeq 4000		ECSMB14103	2011-05-21	China: East China Sea	East China Sea	bacteria culture						Not applicable						Not applicable									Bacterial biofilm
SRR14917110	SRX11231235	SRP325674	SRS9276798	SRA1250426	PRJNA643440	SAMN15415016	Third Institute of Oceanography, Ministry of Natural Resources	Pseudoalteromonas shioyasakiensis strain:D1497 | isolate:sediment | breed:2216E marine	cDNA	Pseudoalteromonas shioyasakiensis strain:D1497 | isolate:sediment | breed:2216E marine Genome sequencing and assembly	R3	RNA-Seq		TRANSCRIPTOMIC	other	Pseudoalteromonas shioyasakiensis			Illumina HiSeq 4000		D1497	2017-06-05	Pacific Ocean										8.05 N 137.55 E											10 cm	Ocean trench
SRR14917111	SRX11231234	SRP325674	SRS9276798	SRA1250426	PRJNA643440	SAMN15415016	Third Institute of Oceanography, Ministry of Natural Resources	Pseudoalteromonas shioyasakiensis strain:D1497 | isolate:sediment | breed:2216E marine	cDNA	Pseudoalteromonas shioyasakiensis strain:D1497 | isolate:sediment | breed:2216E marine Genome sequencing and assembly	R2	RNA-Seq		TRANSCRIPTOMIC	other	Pseudoalteromonas shioyasakiensis			Illumina HiSeq 4000		D1497	2017-06-05	Pacific Ocean										8.05 N 137.55 E											10 cm	Ocean trench
SRR14917112	SRX11231233	SRP325674	SRS9276798	SRA1250426	PRJNA643440	SAMN15415016	Third Institute of Oceanography, Ministry of Natural Resources	Pseudoalteromonas shioyasakiensis strain:D1497 | isolate:sediment | breed:2216E marine	cDNA	Pseudoalteromonas shioyasakiensis strain:D1497 | isolate:sediment | breed:2216E marine Genome sequencing and assembly	R1	RNA-Seq		TRANSCRIPTOMIC	other	Pseudoalteromonas shioyasakiensis			Illumina HiSeq 4000		D1497	2017-06-05	Pacific Ocean										8.05 N 137.55 E											10 cm	Ocean trench
SRR14917113	SRX11231232	SRP325674	SRS9276798	SRA1250426	PRJNA643440	SAMN15415016	Third Institute of Oceanography, Ministry of Natural Resources	Pseudoalteromonas shioyasakiensis strain:D1497 | isolate:sediment | breed:2216E marine	cDNA	Pseudoalteromonas shioyasakiensis strain:D1497 | isolate:sediment | breed:2216E marine Genome sequencing and assembly	L3	RNA-Seq		TRANSCRIPTOMIC	other	Pseudoalteromonas shioyasakiensis			Illumina HiSeq 4000		D1497	2017-06-05	Pacific Ocean										8.05 N 137.55 E											10 cm	Ocean trench
SRR14917114	SRX11231231	SRP325674	SRS9276798	SRA1250426	PRJNA643440	SAMN15415016	Third Institute of Oceanography, Ministry of Natural Resources	Pseudoalteromonas shioyasakiensis strain:D1497 | isolate:sediment | breed:2216E marine	cDNA	Pseudoalteromonas shioyasakiensis strain:D1497 | isolate:sediment | breed:2216E marine Genome sequencing and assembly	L2	RNA-Seq		TRANSCRIPTOMIC	other	Pseudoalteromonas shioyasakiensis			Illumina HiSeq 4000		D1497	2017-06-05	Pacific Ocean										8.05 N 137.55 E											10 cm	Ocean trench
SRR14917115	SRX11231230	SRP325674	SRS9276798	SRA1250426	PRJNA643440	SAMN15415016	Third Institute of Oceanography, Ministry of Natural Resources	Pseudoalteromonas shioyasakiensis strain:D1497 | isolate:sediment | breed:2216E marine	cDNA	Pseudoalteromonas shioyasakiensis strain:D1497 | isolate:sediment | breed:2216E marine Genome sequencing and assembly	L1	RNA-Seq		TRANSCRIPTOMIC	other	Pseudoalteromonas shioyasakiensis			Illumina HiSeq 4000		D1497	2017-06-05	Pacific Ocean										8.05 N 137.55 E											10 cm	Ocean trench
SRR11569130	SRX8138061	SRP257374	SRS6501206	SRA1066847	PRJNA626445	SAMN14640582	NCBI	GSE148116		ClpV3 affects pathogenicity in Pseudomonas aeruginosa		RNA-Seq		TRANSCRIPTOMIC	cDNA	Pseudomonas aeruginosa PAO1			Illumina HiSeq 2500	32547522	PAO1					wild-type PAO1		wild type
SRR11569131	SRX8138062	SRP257374	SRS6501207	SRA1066847	PRJNA626445	SAMN14640581	NCBI	GSE148116		ClpV3 affects pathogenicity in Pseudomonas aeruginosa		RNA-Seq		TRANSCRIPTOMIC	cDNA	Pseudomonas aeruginosa PAO1			Illumina HiSeq 2500	32547522	PAO1					wild-type PAO1		wild type
SRR13255775	SRX9686725	SRP298021	SRS7884343	SRA1174209	PRJNA685418	SAMN17084553	NCBI	GSE163248		Dkstatin-treated Pseudomonas aeruginosa trascriptome		RNA-Seq		TRANSCRIPTOMIC	cDNA	Pseudomonas aeruginosa PAO1			Illumina HiSeq 2500		PAO1					PAO_bacterial total RNA		wild type	none (control)
SRR13255776	SRX9686726	SRP298021	SRS7884344	SRA1174209	PRJNA685418	SAMN17084552	NCBI	GSE163248		Dkstatin-treated Pseudomonas aeruginosa trascriptome		RNA-Seq		TRANSCRIPTOMIC	cDNA	Pseudomonas aeruginosa PAO1			Illumina HiSeq 2500		PAO1					PAO_bacterial total RNA		wild type	none (control)
SRR13429042	SRX9843974	SRP301614	SRS8025679	SRA1183554	PRJNA691924	SAMN17308548	NCBI	GSE164773		The Fem system in Pseudomonas aeruginosa functions as an ExsA-regulated interspecies signaling pathway		RNA-Seq		TRANSCRIPTOMIC	cDNA	Pseudomonas aeruginosa PAO1			Illumina HiSeq 2500		PAO1					WT		wild type
SRR13429043	SRX9843975	SRP301614	SRS8025682	SRA1183554	PRJNA691924	SAMN17308547	NCBI	GSE164773		The Fem system in Pseudomonas aeruginosa functions as an ExsA-regulated interspecies signaling pathway		RNA-Seq		TRANSCRIPTOMIC	cDNA	Pseudomonas aeruginosa PAO1			Illumina HiSeq 2500		PAO1					WT		wild type
SRR8742248	SRX5534375	SRP188684	SRS4500312	SRA861739	PRJNA527727	SAMN11158553	NCBI	GSE128430		ChIP-seq and RNA-seq analyses of genomic regulators in Pseudomonas aeruginosa		RNA-Seq		TRANSCRIPTOMIC	cDNA	Pseudomonas aeruginosa PAO1			Illumina HiSeq 2000	31270321					mid-log phase liquid culture in LB (Luria-Bertani) medium	paired-end RNA-seq_P. aeruginosa PAO1 wild type		WT
SRR8742249	SRX5534376	SRP188684	SRS4500313	SRA861739	PRJNA527727	SAMN11158552	NCBI	GSE128430		ChIP-seq and RNA-seq analyses of genomic regulators in Pseudomonas aeruginosa		RNA-Seq		TRANSCRIPTOMIC	cDNA	Pseudomonas aeruginosa PAO1			Illumina HiSeq 2000	31270321					mid-log phase liquid culture in LB (Luria-Bertani) medium	paired-end RNA-seq_P. aeruginosa PAO1 wild type		WT
SRR946306	SRX330333	SRP028368	SRS466033	SRA096432	PRJNA213886	SAMN02298460	Gene Expression Omnibus	GSE49425		Hfq regulated genes in Pseudomonas chlororaphis 30-84		RNA-Seq		TRANSCRIPTOMIC	cDNA	Pseudomonas chlororaphis subsp. aureofaciens 30-84			Illumina HiSeq 2000		30-84					wild type bacterial cells		wild type
SRR946307	SRX330334	SRP028368	SRS466034	SRA096432	PRJNA213886	SAMN02298461	Gene Expression Omnibus	GSE49425		Hfq regulated genes in Pseudomonas chlororaphis 30-84		RNA-Seq		TRANSCRIPTOMIC	cDNA	Pseudomonas chlororaphis subsp. aureofaciens 30-84			Illumina HiSeq 2000		30-84					wild type bacterial cells		wild type
SRR1005210	SRX361893	SRP030641	SRS488837	SRA105039	PRJNA222322	SAMN02370141	Gene Expression Omnibus	GSE51293		Genes differentially expressed in Pseudomonas chlororaphis 30-84 SCV		RNA-Seq		TRANSCRIPTOMIC	cDNA	Pseudomonas chlororaphis subsp. aureofaciens 30-84			Illumina HiSeq 2000	25416762	30-84					wild type bacterial cells		wild type
SRR1005211	SRX361894	SRP030641	SRS488839	SRA105039	PRJNA222322	SAMN02370138	Gene Expression Omnibus	GSE51293		Genes differentially expressed in Pseudomonas chlororaphis 30-84 SCV		RNA-Seq		TRANSCRIPTOMIC	cDNA	Pseudomonas chlororaphis subsp. aureofaciens 30-84			Illumina HiSeq 2000	25416762	30-84					wild type bacterial cells		wild type
SRR1005212	SRX361895	SRP030641	SRS488838	SRA105039	PRJNA222322	SAMN02370142	Gene Expression Omnibus	GSE51293		Genes differentially expressed in Pseudomonas chlororaphis 30-84 SCV		RNA-Seq		TRANSCRIPTOMIC	cDNA	Pseudomonas chlororaphis subsp. aureofaciens 30-84			Illumina HiSeq 2000	25416762	30-84					wild type bacterial cells		wild type
SRR1569450	SRX695892	SRP046315	SRS697001	SRA182166	PRJNA260498	SAMN03023753	Gene Expression Omnibus	GSE61200		Phenazines regulated genes in Pseudomonas chlororaphis 30-84		RNA-Seq		TRANSCRIPTOMIC	cDNA	Pseudomonas chlororaphis subsp. aureofaciens 30-84			Illumina HiSeq 2000	26812402	wild type					wild type bacterial cells
SRR1569451	SRX695893	SRP046315	SRS697002	SRA182166	PRJNA260498	SAMN03023754	Gene Expression Omnibus	GSE61200		Phenazines regulated genes in Pseudomonas chlororaphis 30-84		RNA-Seq		TRANSCRIPTOMIC	cDNA	Pseudomonas chlororaphis subsp. aureofaciens 30-84			Illumina HiSeq 2000	26812402	wild type					wild type bacterial cells
SRR7077136	SRX4006902	SRP143610	SRS3228789	SRA696462	PRJNA439753	SAMN08770170	JGI			Pseudomonas chlororaphis 30-84 transcriptome - 30-84b	BZUNG	RNA-Seq		TRANSCRIPTOMIC	other	Pseudomonas chlororaphis subsp. aureofaciens 30-84			Illumina HiSeq 2500		30-84	missing	missing	missing							not applicable		missing												missing
SRR7077135	SRX4006903	SRP143611	SRS3228790	SRA696462	PRJNA439754	SAMN08770169	JGI			Pseudomonas chlororaphis 30-84 transcriptome - 30-84c	BZUNH	RNA-Seq		TRANSCRIPTOMIC	other	Pseudomonas chlororaphis subsp. aureofaciens 30-84			Illumina HiSeq 2500		30-84	missing	missing	missing							not applicable		missing												missing
SRR6436617	SRX3528085	SRP127961	SRS2803755	SRA643274	PRJNA428342	SAMN08287490	NCBI	GSE108703		Transcriptomic analysis of bacterial strains in the cbr/crc regulatory system		RNA-Seq		TRANSCRIPTOMIC	cDNA	Pseudomonas donghuensis			Illumina HiSeq 4000	31217473						control group		wild-type
SRR6436618	SRX3528086	SRP127961	SRS2803757	SRA643274	PRJNA428342	SAMN08287489	NCBI	GSE108703		Transcriptomic analysis of bacterial strains in the cbr/crc regulatory system		RNA-Seq		TRANSCRIPTOMIC	cDNA	Pseudomonas donghuensis			Illumina HiSeq 4000	31217473						control group		wild-type carrying plasmid vector
SRR7459618	SRX4330081	SRP151740	SRS3492059	SRA732018	PRJNA478834	SAMN09531948	NCBI	GSE116490		RNA-seq data showing the effects of rpoD mutation t1682c in Pseudomonas fluorescens		RNA-Seq		TRANSCRIPTOMIC	cDNA	Pseudomonas fluorescens SBW25			Illumina HiSeq 2500	30835268						Microbial cell culture
SRR7459619	SRX4330082	SRP151740	SRS3492060	SRA732018	PRJNA478834	SAMN09531947	NCBI	GSE116490		RNA-seq data showing the effects of rpoD mutation t1682c in Pseudomonas fluorescens		RNA-Seq		TRANSCRIPTOMIC	cDNA	Pseudomonas fluorescens SBW25			Illumina HiSeq 2500	30835268						Microbial cell culture
SRR7459620	SRX4330083	SRP151740	SRS3492061	SRA732018	PRJNA478834	SAMN09531946	NCBI	GSE116490		RNA-seq data showing the effects of rpoD mutation t1682c in Pseudomonas fluorescens		RNA-Seq		TRANSCRIPTOMIC	cDNA	Pseudomonas fluorescens SBW25			Illumina HiSeq 2500	30835268						Microbial cell culture
SRR11902857	SRX8449835	SRP265503	SRS6752025	SRA1082037	PRJNA636386	SAMN15075922	NCBI	GSE151570		Convergent transcriptional responses to acquisition and amelioration of different conjugative plasmids		RNA-Seq		TRANSCRIPTOMIC	cDNA	Pseudomonas fluorescens SBW25			Illumina HiSeq 4000	34644303						Pseudomonas fluorescens SBW25
SRR11902858	SRX8449835	SRP265503	SRS6752025	SRA1082037	PRJNA636386	SAMN15075922	NCBI	GSE151570		Convergent transcriptional responses to acquisition and amelioration of different conjugative plasmids		RNA-Seq		TRANSCRIPTOMIC	cDNA	Pseudomonas fluorescens SBW25			Illumina HiSeq 4000	34644303						Pseudomonas fluorescens SBW25
SRR11902877	SRX8449845	SRP265503	SRS6752035	SRA1082037	PRJNA636386	SAMN15075941	NCBI	GSE151570		Convergent transcriptional responses to acquisition and amelioration of different conjugative plasmids		RNA-Seq		TRANSCRIPTOMIC	cDNA	Pseudomonas fluorescens SBW25			Illumina HiSeq 4000	34644303						Pseudomonas fluorescens SBW25
SRR11902878	SRX8449845	SRP265503	SRS6752035	SRA1082037	PRJNA636386	SAMN15075941	NCBI	GSE151570		Convergent transcriptional responses to acquisition and amelioration of different conjugative plasmids		RNA-Seq		TRANSCRIPTOMIC	cDNA	Pseudomonas fluorescens SBW25			Illumina HiSeq 4000	34644303						Pseudomonas fluorescens SBW25
SRR11902897	SRX8449855	SRP265503	SRS6752045	SRA1082037	PRJNA636386	SAMN15075932	NCBI	GSE151570		Convergent transcriptional responses to acquisition and amelioration of different conjugative plasmids		RNA-Seq		TRANSCRIPTOMIC	cDNA	Pseudomonas fluorescens SBW25			Illumina HiSeq 4000	34644303						Pseudomonas fluorescens SBW25
SRR11902898	SRX8449855	SRP265503	SRS6752045	SRA1082037	PRJNA636386	SAMN15075932	NCBI	GSE151570		Convergent transcriptional responses to acquisition and amelioration of different conjugative plasmids		RNA-Seq		TRANSCRIPTOMIC	cDNA	Pseudomonas fluorescens SBW25			Illumina HiSeq 4000	34644303						Pseudomonas fluorescens SBW25
SRR14667035	SRX11005624	SRP321606	SRS9079645	SRA1237844	PRJNA733127	SAMN19367893	NCBI	GSE175636		Transcriptomics analysis of P.lundensis in in vivo and in vitro growth conditions		RNA-Seq		TRANSCRIPTOMIC	cDNA	Pseudomonas lundensis			NextSeq 500		AU1044					Aerobic culture in LB broth
SRR14667036	SRX11005625	SRP321606	SRS9079646	SRA1237844	PRJNA733127	SAMN19367892	NCBI	GSE175636		Transcriptomics analysis of P.lundensis in in vivo and in vitro growth conditions		RNA-Seq		TRANSCRIPTOMIC	cDNA	Pseudomonas lundensis			NextSeq 500		AU1044					Aerobic culture in LB broth
SRR14667037	SRX11005626	SRP321606	SRS9079647	SRA1237844	PRJNA733127	SAMN19367891	NCBI	GSE175636		Transcriptomics analysis of P.lundensis in in vivo and in vitro growth conditions		RNA-Seq		TRANSCRIPTOMIC	cDNA	Pseudomonas lundensis			NextSeq 500		AU1044					Aerobic culture in LB broth
SRR14667038	SRX11005613	SRP321606	SRS9079634	SRA1237844	PRJNA733127	SAMN19367890	NCBI	GSE175636		Transcriptomics analysis of P.lundensis in in vivo and in vitro growth conditions		RNA-Seq		TRANSCRIPTOMIC	cDNA	Pseudomonas lundensis			NextSeq 500		AU1044					Aerobic culture in LB broth
SRR14667039	SRX11005614	SRP321606	SRS9079635	SRA1237844	PRJNA733127	SAMN19367889	NCBI	GSE175636		Transcriptomics analysis of P.lundensis in in vivo and in vitro growth conditions		RNA-Seq		TRANSCRIPTOMIC	cDNA	Pseudomonas lundensis			NextSeq 500		AU1044					Aerobic culture in LB broth
SRR14667040	SRX11005615	SRP321606	SRS9079636	SRA1237844	PRJNA733127	SAMN19367888	NCBI	GSE175636		Transcriptomics analysis of P.lundensis in in vivo and in vitro growth conditions		RNA-Seq		TRANSCRIPTOMIC	cDNA	Pseudomonas lundensis			NextSeq 500		AU1044					Aerobic culture in LB broth
SRR14667041	SRX11005616	SRP321606	SRS9079637	SRA1237844	PRJNA733127	SAMN19367887	NCBI	GSE175636		Transcriptomics analysis of P.lundensis in in vivo and in vitro growth conditions		RNA-Seq		TRANSCRIPTOMIC	cDNA	Pseudomonas lundensis			NextSeq 500		AU1044					Aerobic culture in LB broth
SRR14667042	SRX11005617	SRP321606	SRS9079638	SRA1237844	PRJNA733127	SAMN19367886	NCBI	GSE175636		Transcriptomics analysis of P.lundensis in in vivo and in vitro growth conditions		RNA-Seq		TRANSCRIPTOMIC	cDNA	Pseudomonas lundensis			NextSeq 500		AU1044					Aerobic culture in LB broth
SRR10762917	SRX7437114	SRP238664	SRS5882222	SRA1016126	PRJNA597434	SAMN13675371	Jimei University		The strain of Pseudomonas plecoglossicida was NZBD9.Transcriptome sequencing of pure bacteria cultured in the laboratory at 18 .	RNA-Seq data of Pseudomonas plecoglossicida	mock_cj_1	RNA-Seq		TRANSCRIPTOMIC	other	Pseudomonas plecoglossicida			Illumina HiSeq 4000		NZBD9	2018-04-01	China:Xiamen	not collected	Bacteria												pure bacteria cultured in the laboratory at 18 degrees centigrade
SRR10762916	SRX7437115	SRP238664	SRS5882223	SRA1016126	PRJNA597434	SAMN13675372	Jimei University		The strain of Pseudomonas plecoglossicida was NZBD9.Transcriptome sequencing of pure bacteria cultured in the laboratory at 18 .	RNA-Seq data of Pseudomonas plecoglossicida	mock_cj_2	RNA-Seq		TRANSCRIPTOMIC	other	Pseudomonas plecoglossicida			Illumina HiSeq 4000		NZBD9	2018-04-01	China:Xiamen	not collected	Bacteria												pure bacteria cultured in the laboratory at 18 degrees centigrade
SRR10762915	SRX7437116	SRP238664	SRS5882224	SRA1016126	PRJNA597434	SAMN13675373	Jimei University		The strain of Pseudomonas plecoglossicida was NZBD9.Transcriptome sequencing of pure bacteria cultured in the laboratory at 18 .	RNA-Seq data of Pseudomonas plecoglossicida	mock_cj_3	RNA-Seq		TRANSCRIPTOMIC	other	Pseudomonas plecoglossicida			Illumina HiSeq 4000		NZBD9	2018-04-01	China:Xiamen	not collected	Bacteria												pure bacteria cultured in the laboratory at 18 degrees centigrade
SRR10598388	SRX7278091	SRP234922	SRS5771765	SRA1007047	PRJNA593945	SAMN13496603	NCBI	GSE141556		Comparison of transcriptomic profiles of Pseudomonas protegens H78 and its hfq mutant (H78?hfq)		RNA-Seq		TRANSCRIPTOMIC	cDNA	Pseudomonas protegens			Illumina HiSeq 2500	33963656	H78 wild-type					Pseudomonas protegens H78		wild-type										the late exponential phase
SRR10598389	SRX7278092	SRP234922	SRS5771766	SRA1007047	PRJNA593945	SAMN13496602	NCBI	GSE141556		Comparison of transcriptomic profiles of Pseudomonas protegens H78 and its hfq mutant (H78?hfq)		RNA-Seq		TRANSCRIPTOMIC	cDNA	Pseudomonas protegens			Illumina HiSeq 2500	33963656	H78 wild-type					Pseudomonas protegens H78		wild-type										the late exponential phase
SRR10598390	SRX7278093	SRP234922	SRS5771767	SRA1007047	PRJNA593945	SAMN13496601	NCBI	GSE141556		Comparison of transcriptomic profiles of Pseudomonas protegens H78 and its hfq mutant (H78?hfq)		RNA-Seq		TRANSCRIPTOMIC	cDNA	Pseudomonas protegens			Illumina HiSeq 2500	33963656	H78 wild-type					Pseudomonas protegens H78		wild-type										the late exponential phase
SRR836135	SRX272832	SRP021905	SRS417336	SRA074983	PRJNA200633	SAMN02086481	Gene Expression Omnibus	GSE46491		The glycolytic and gluconeogenic transcriptome of Pseudomonas putida KT2440		RNA-Seq		TRANSCRIPTOMIC	cDNA	Pseudomonas putida KT2440			Illumina HiSeq 2000	27933319	KT2440					Pseudomonas putida, mid-exponential phase, glucose		wild type
SRR836137	SRX272834	SRP021905	SRS417338	SRA074983	PRJNA200633	SAMN02086479	Gene Expression Omnibus	GSE46491		The glycolytic and gluconeogenic transcriptome of Pseudomonas putida KT2440		RNA-Seq		TRANSCRIPTOMIC	cDNA	Pseudomonas putida KT2440			Illumina HiSeq 2000	27933319	KT2440					Pseudomonas putida, mid-exponential phase, glycerol		wild type
SRR1698422	SRX801088	SRP050979	SRS783363	SRA211542	PRJNA269721	SAMN03256328	Gene Expression Omnibus	Pseudomonas putida KT2440		The Crc/CrcZ-CrcY global regulatory system helps integrating gluconeogenic and glycolytic metabolism in Pseudomonas putida		RNA-Seq		TRANSCRIPTOMIC	cDNA	Pseudomonas putida KT2440			Illumina HiSeq 2000	25711694	KT2440					WT_bacterial cells		wild type
SRR1698423	SRX801089	SRP050979	SRS783365	SRA211542	PRJNA269721	SAMN03256329	Gene Expression Omnibus	Pseudomonas putida KT2440		The Crc/CrcZ-CrcY global regulatory system helps integrating gluconeogenic and glycolytic metabolism in Pseudomonas putida		RNA-Seq		TRANSCRIPTOMIC	cDNA	Pseudomonas putida KT2440			Illumina HiSeq 2000	25711694	KT2440					WT_bacterial cells		wild type
SRR4019222	SRX2012748	SRP081270	SRS1609953	SRA451295	PRJNA338603	SAMN05560035	NCBI	GSE85475		Global transcriptional responses to osmotic, oxidative, and imipenem stress conditions in Pseudomonas putida		RNA-Seq		TRANSCRIPTOMIC	cDNA	Pseudomonas putida KT2440			Illumina HiSeq 2000	28130298	KT2440					C_1_0 - Control sample 1
SRR4019223	SRX2012749	SRP081270	SRS1609954	SRA451295	PRJNA338603	SAMN05560034	NCBI	GSE85475		Global transcriptional responses to osmotic, oxidative, and imipenem stress conditions in Pseudomonas putida		RNA-Seq		TRANSCRIPTOMIC	cDNA	Pseudomonas putida KT2440			Illumina HiSeq 2000	28130298	KT2440					C_2_0 - Control sample 2
SRR4019224	SRX2012750	SRP081270	SRS1609955	SRA451295	PRJNA338603	SAMN05560033	NCBI	GSE85475		Global transcriptional responses to osmotic, oxidative, and imipenem stress conditions in Pseudomonas putida		RNA-Seq		TRANSCRIPTOMIC	cDNA	Pseudomonas putida KT2440			Illumina HiSeq 2000	28130298	KT2440					C_3_0 - Control sample 3
SRR10506964	SRX7195897	SRP231037	SRS5701624	SRA1000182	PRJNA457245	SAMN09064766	JGI			Pseudomonas putida KT2440 Transcriptome - Pp 1	AUXBH	RNA-Seq		TRANSCRIPTOMIC	other	Pseudomonas putida KT2440			Illumina HiSeq 2500		KT2440	missing	Japan	missing							not applicable		missing												missing
SRR10506962	SRX7195899	SRP231039	SRS5701626	SRA1000182	PRJNA457246	SAMN09064743	JGI			Pseudomonas putida KT2440 Transcriptome - Pp 2	AUXBN	RNA-Seq		TRANSCRIPTOMIC	other	Pseudomonas putida KT2440			Illumina HiSeq 2500		KT2440	missing	Japan	missing							not applicable		missing												missing
SRR10506963	SRX7195898	SRP231038	SRS5701625	SRA1000182	PRJNA457247	SAMN09064768	JGI			Pseudomonas putida KT2440 Transcriptome - Pp 3	AUXBO	RNA-Seq		TRANSCRIPTOMIC	other	Pseudomonas putida KT2440			Illumina HiSeq 2500		KT2440	missing	Japan	missing							not applicable		missing												missing
SRR10506961	SRX7195900	SRP231040	SRS5701627	SRA1000182	PRJNA457248	SAMN09064765	JGI			Pseudomonas putida KT2440 Transcriptome - Pp 4	AUXBP	RNA-Seq		TRANSCRIPTOMIC	other	Pseudomonas putida KT2440			Illumina HiSeq 2500		KT2440	missing	Japan	missing							not applicable		missing												missing
SRR10506960	SRX7195901	SRP231041	SRS5701628	SRA1000182	PRJNA457015	SAMN09064744	JGI			Pseudomonas putida KT2440 Transcriptome - Pp 5	AUXBS	RNA-Seq		TRANSCRIPTOMIC	other	Pseudomonas putida KT2440			Illumina HiSeq 2500		KT2440	missing	Japan	missing							not applicable		missing												missing
SRR10506959	SRX7195902	SRP231042	SRS5701629	SRA1000182	PRJNA457016	SAMN09064767	JGI			Pseudomonas putida KT2440 Transcriptome - Pp 6	AUXBT	RNA-Seq		TRANSCRIPTOMIC	other	Pseudomonas putida KT2440			Illumina HiSeq 2500		KT2440	missing	Japan	missing							not applicable		missing												missing
SRR8959868	SRX5739426	SRP193916	SRS4675902	SRA879765	PRJNA535401	SAMN11494463	Huazhong Agricultural University	Pseudomonas putida KT2440	WildType rep1	Pseudomonas putida KT2440 Raw sequence reads	WildType rep1	RNA-Seq		TRANSCRIPTOMIC	PCR	Pseudomonas putida		WildType rep1	Illumina HiSeq 2500		Pseudomonas putida KT2440	2018-10-22	Japan	Pseudomonas putida KT2440 WT rep1	cell culture			wild type									1not applicable
SRR8959867	SRX5739427	SRP193916	SRS4675903	SRA879765	PRJNA535401	SAMN11494464	Huazhong Agricultural University	Pseudomonas putida KT2440	WildType rep2	Pseudomonas putida KT2440 Raw sequence reads	WildType rep2	RNA-Seq		TRANSCRIPTOMIC	PCR	Pseudomonas putida		WildType rep2	Illumina HiSeq 2500		Pseudomonas putida KT2440	2018-10-22	Japan	Pseudomonas putida KT2440 WT rep2	cell culture			wild type									2not applicable
SRR8959870	SRX5739424	SRP193916	SRS4675900	SRA879765	PRJNA535401	SAMN11494465	Huazhong Agricultural University	Pseudomonas putida KT2440	WildType rep3	Pseudomonas putida KT2440 Raw sequence reads	WildType rep3	RNA-Seq		TRANSCRIPTOMIC	PCR	Pseudomonas putida		WildType rep3	Illumina HiSeq 2500		Pseudomonas putida KT2440	2018-10-22	Japan	Pseudomonas putida KT2440 WT rep3	cell culture			wild type									3not applicable
SRR6981330	SRX3921725	SRP139421	SRS3156398	SRA686740	PRJNA449573	SAMN08912376	Huazhong Agricultural University	Pseudomonas putida KT2440	DNA bacorde	Pseudomonas putida KT2440 Raw sequence reads	wildtype 1	RNA-Seq		TRANSCRIPTOMIC	cDNA	Pseudomonas putida KT2440		WT rep1	Illumina MiSeq		Pseudomonas putida KT2440	2017-10-22	Japan	Pseudomonas putida KT2440 WT rep1	cell culture			wild type									1not applicable
SRR6981451	SRX3921834	SRP139424	SRS3156498	SRA686758	PRJNA449581	SAMN08912377	Huazhong Agricultural University	Pseudomonas putida KT2440	DNA bacorde	Pseudomonas putida KT2440 Transcriptome or Gene expression	wildtype 2	RNA-Seq		TRANSCRIPTOMIC	cDNA	Pseudomonas putida KT2440		WT rep2	Illumina MiSeq		KT2440	2017-10-22	Japan	Pseudomonas putida KT2440 WT rep2	cell culture			wild type									2not applicable
SRR6981622	SRX3921973	SRP139442	SRS3156608	SRA686792	PRJNA449585	SAMN08912378	Huazhong Agricultural University	Pseudomonas putida KT2440	DNA bacorde	Pseudomonas putida KT2440 Transcriptome or Gene expression	wildtype 3	RNA-Seq		TRANSCRIPTOMIC	cDNA	Pseudomonas putida KT2440		WT rep3	Illumina MiSeq		KT2440	2017-10-22	Japan	Pseudomonas putida KT2440 WT rep3	cell culture			wild type									3not applicable
ERR5529104	ERX5309568	ERP127828	ERS6081011	ERA3686835	PRJEB43854	SAMEA8395528	UNIVERSITY OF BIRMINGHAM		Genomic expression over batch growth of mupirocin producing strain Pseudomonas synxantha NCIMB10586	Genomic expression over batch growth of mupirocin producing strain Pseudomonas synxantha NCIMB10586	6A_p	RNA-Seq		TRANSCRIPTOMIC	RANDOM	Pseudomonas synxantha		Protocols: Biological triplicate samples were taken at two hourly intervals between 6 to 18 hours incubation inclusive. 1ml samples of fermentation broth from 6 - 12 hour time-points, and 0.5ml samples from time-points thereafter, were mixed with 2 volumes of RNA protect reagent (Qiagen). Cells were collected by centrifugation and frozen at -70°C until processing. Pseudomonas NCIMB10586 was grown…	Illumina HiSeq 4000		NCIMB10586													1
ERR5529105	ERX5309569	ERP127828	ERS6081012	ERA3686835	PRJEB43854	SAMEA8395529	UNIVERSITY OF BIRMINGHAM		Genomic expression over batch growth of mupirocin producing strain Pseudomonas synxantha NCIMB10586	Genomic expression over batch growth of mupirocin producing strain Pseudomonas synxantha NCIMB10586	6B_p	RNA-Seq		TRANSCRIPTOMIC	RANDOM	Pseudomonas synxantha		Protocols: Biological triplicate samples were taken at two hourly intervals between 6 to 18 hours incubation inclusive. 1ml samples of fermentation broth from 6 - 12 hour time-points, and 0.5ml samples from time-points thereafter, were mixed with 2 volumes of RNA protect reagent (Qiagen). Cells were collected by centrifugation and frozen at -70°C until processing. Pseudomonas NCIMB10586 was grown…	Illumina HiSeq 4000		NCIMB10586													2
ERR5529106	ERX5309570	ERP127828	ERS6081013	ERA3686835	PRJEB43854	SAMEA8395530	UNIVERSITY OF BIRMINGHAM		Genomic expression over batch growth of mupirocin producing strain Pseudomonas synxantha NCIMB10586	Genomic expression over batch growth of mupirocin producing strain Pseudomonas synxantha NCIMB10586	6C_p	RNA-Seq		TRANSCRIPTOMIC	RANDOM	Pseudomonas synxantha		Protocols: Biological triplicate samples were taken at two hourly intervals between 6 to 18 hours incubation inclusive. 1ml samples of fermentation broth from 6 - 12 hour time-points, and 0.5ml samples from time-points thereafter, were mixed with 2 volumes of RNA protect reagent (Qiagen). Cells were collected by centrifugation and frozen at -70°C until processing. Pseudomonas NCIMB10586 was grown…	Illumina HiSeq 4000		NCIMB10586													3
SRR6740216	SRX3713159	SRP060398	SRS979603	SRA659964	PRJNA71845	SAMN02727983	University of Otago	Pseudomonas syringae pv. actinidiae ICMP 18884	Pseudomonas syringae pv. actinidae isolate ICMP 18884 was grown in M9 minimal media at 20 C and allowed to reach A600 of 1.6. RNA was extracted using an Ambion Pure kit. Ribo depletion with Illumina Ribo-Zero rRNA Removal Kit was performed by New Zealand Genomics Limited (NZGL). All libraries for the project were stranded and sequenced on a single Hi-Seq cell.	Pseudomonas syringae pv. actinidiae ICMP 18884 Genome sequencing	M9-1	RNA-Seq		TRANSCRIPTOMIC	cDNA	Pseudomonas syringae pv. actinidiae ICMP 18884			Illumina HiSeq 2500	26383666	ICMP 18884	2010	New Zealand: Te Puke								Actinidia deliciosa 'Hayward'												ICMP:18884
SRR6740217	SRX3713158	SRP060398	SRS979603	SRA659964	PRJNA71845	SAMN02727983	University of Otago	Pseudomonas syringae pv. actinidiae ICMP 18884	Pseudomonas syringae pv. actinidae isolate ICMP 18884 was grown in M9 minimal media at 20 C and allowed to reach A600 of 1.6. RNA was extracted using an Ambion Pure kit. Ribo depletion with Illumina Ribo-Zero rRNA Removal Kit was performed by New Zealand Genomics Limited (NZGL). All libraries for the project were stranded and sequenced on a single Hi-Seq cell.	Pseudomonas syringae pv. actinidiae ICMP 18884 Genome sequencing	M9-2	RNA-Seq		TRANSCRIPTOMIC	cDNA	Pseudomonas syringae pv. actinidiae ICMP 18884			Illumina HiSeq 2500	26383666	ICMP 18884	2010	New Zealand: Te Puke								Actinidia deliciosa 'Hayward'												ICMP:18884
SRR6740218	SRX3713157	SRP060398	SRS979603	SRA659964	PRJNA71845	SAMN02727983	University of Otago	Pseudomonas syringae pv. actinidiae ICMP 18884	Pseudomonas syringae pv. actinidae isolate ICMP 18884 was grown in LB media at 20 C and allowed to reach A600 of 4.6. RNA was extracted using an Ambion Pure kit. Ribo depletion with Illumina Ribo-Zero rRNA Removal Kit was performed by New Zealand Genomics Limited (NZGL). All libraries for the project were stranded and sequenced on a single Hi-Seq cell.	Pseudomonas syringae pv. actinidiae ICMP 18884 Genome sequencing	LB-3	RNA-Seq		TRANSCRIPTOMIC	cDNA	Pseudomonas syringae pv. actinidiae ICMP 18884			Illumina HiSeq 2500	26383666	ICMP 18884	2010	New Zealand: Te Puke								Actinidia deliciosa 'Hayward'												ICMP:18884
SRR6740219	SRX3713156	SRP060398	SRS979603	SRA659964	PRJNA71845	SAMN02727983	University of Otago	Pseudomonas syringae pv. actinidiae ICMP 18884	Pseudomonas syringae pv. actinidae isolate ICMP 18884 was grown in LB media at 20 C and allowed to reach A600 of 4.6. RNA was extracted using an Ambion Pure kit. Ribo depletion with Illumina Ribo-Zero rRNA Removal Kit was performed by New Zealand Genomics Limited (NZGL). All libraries for the project were stranded and sequenced on a single Hi-Seq cell.	Pseudomonas syringae pv. actinidiae ICMP 18884 Genome sequencing	LB-4	RNA-Seq		TRANSCRIPTOMIC	cDNA	Pseudomonas syringae pv. actinidiae ICMP 18884			Illumina HiSeq 2500	26383666	ICMP 18884	2010	New Zealand: Te Puke								Actinidia deliciosa 'Hayward'												ICMP:18884
SRR6740220	SRX3713155	SRP060398	SRS979603	SRA659964	PRJNA71845	SAMN02727983	University of Otago	Pseudomonas syringae pv. actinidiae ICMP 18884	Pseudomonas syringae pv. actinidae isolate ICMP 18884 was grown in starvation conditions (0.1 M9 salts) at 20 C. RNA was extracted using an Ambion Pure kit. Ribo depletion with Illumina Ribo-Zero rRNA Removal Kit was performed by New Zealand Genomics Limited (NZGL). All libraries for the project were stranded and sequenced on a single Hi-Seq cell.	Pseudomonas syringae pv. actinidiae ICMP 18884 Genome sequencing	ST-5	RNA-Seq		TRANSCRIPTOMIC	cDNA	Pseudomonas syringae pv. actinidiae ICMP 18884			Illumina HiSeq 2500	26383666	ICMP 18884	2010	New Zealand: Te Puke								Actinidia deliciosa 'Hayward'												ICMP:18884
SRR6740221	SRX3713154	SRP060398	SRS979603	SRA659964	PRJNA71845	SAMN02727983	University of Otago	Pseudomonas syringae pv. actinidiae ICMP 18884	Pseudomonas syringae pv. actinidae isolate ICMP 18884 was grown in starvation conditions (0.1 M9 salts) at 20 C. RNA was extracted using an Ambion Pure kit. Ribo depletion with Illumina Ribo-Zero rRNA Removal Kit was performed by New Zealand Genomics Limited (NZGL). All libraries for the project were stranded and sequenced on a single Hi-Seq cell.	Pseudomonas syringae pv. actinidiae ICMP 18884 Genome sequencing	ST-6	RNA-Seq		TRANSCRIPTOMIC	cDNA	Pseudomonas syringae pv. actinidiae ICMP 18884			Illumina HiSeq 2500	26383666	ICMP 18884	2010	New Zealand: Te Puke								Actinidia deliciosa 'Hayward'												ICMP:18884
SRR6740222	SRX3713153	SRP060398	SRS979603	SRA659964	PRJNA71845	SAMN02727983	University of Otago	Pseudomonas syringae pv. actinidiae ICMP 18884	Pseudomonas syringae pv. actinidae isolate ICMP 18884 was grown in LB media at 20 C and allowed to reach A600 of 1.1. RNA was extracted using an Ambion Pure kit. Ribo depletion with Illumina Ribo-Zero rRNA Removal Kit was performed by New Zealand Genomics Limited (NZGL). All libraries for the project were stranded and sequenced on a single Hi-Seq cell.	Pseudomonas syringae pv. actinidiae ICMP 18884 Genome sequencing	LB-7	RNA-Seq		TRANSCRIPTOMIC	cDNA	Pseudomonas syringae pv. actinidiae ICMP 18884			Illumina HiSeq 2500	26383666	ICMP 18884	2010	New Zealand: Te Puke								Actinidia deliciosa 'Hayward'												ICMP:18884
SRR6740223	SRX3713152	SRP060398	SRS979603	SRA659964	PRJNA71845	SAMN02727983	University of Otago	Pseudomonas syringae pv. actinidiae ICMP 18884	Pseudomonas syringae pv. actinidae isolate ICMP 18884 was grown in LB media at 20 C and allowed to reach A600 of 1.1. RNA was extracted using an Ambion Pure kit. Ribo depletion with Illumina Ribo-Zero rRNA Removal Kit was performed by New Zealand Genomics Limited (NZGL). All libraries for the project were stranded and sequenced on a single Hi-Seq cell.	Pseudomonas syringae pv. actinidiae ICMP 18884 Genome sequencing	LB-8	RNA-Seq		TRANSCRIPTOMIC	cDNA	Pseudomonas syringae pv. actinidiae ICMP 18884			Illumina HiSeq 2500	26383666	ICMP 18884	2010	New Zealand: Te Puke								Actinidia deliciosa 'Hayward'												ICMP:18884
SRR6740224	SRX3713151	SRP060398	SRS979603	SRA659964	PRJNA71845	SAMN02727983	University of Otago	Pseudomonas syringae pv. actinidiae ICMP 18884	Pseudomonas syringae pv. actinidae isolate ICMP 18884 was grown in LB media at 20 C and allowed to reach A600 of 1.6. RNA was extracted using an Ambion Pure kit. Ribo depletion with Illumina Ribo-Zero rRNA Removal Kit was performed by New Zealand Genomics Limited (NZGL). All libraries for the project were stranded and sequenced on a single Hi-Seq cell.	Pseudomonas syringae pv. actinidiae ICMP 18884 Genome sequencing	LB-9	RNA-Seq		TRANSCRIPTOMIC	cDNA	Pseudomonas syringae pv. actinidiae ICMP 18884			Illumina HiSeq 2500	26383666	ICMP 18884	2010	New Zealand: Te Puke								Actinidia deliciosa 'Hayward'												ICMP:18884
SRR6740225	SRX3713150	SRP060398	SRS979603	SRA659964	PRJNA71845	SAMN02727983	University of Otago	Pseudomonas syringae pv. actinidiae ICMP 18884	Pseudomonas syringae pv. actinidae isolate ICMP 18884 was grown in LB media at 20 C and allowed to reach A600 of 1.6. RNA was extracted using an Ambion Pure kit. Ribo depletion with Illumina Ribo-Zero rRNA Removal Kit was performed by New Zealand Genomics Limited (NZGL). All libraries for the project were stranded and sequenced on a single Hi-Seq cell.	Pseudomonas syringae pv. actinidiae ICMP 18884 Genome sequencing	LB-10	RNA-Seq		TRANSCRIPTOMIC	cDNA	Pseudomonas syringae pv. actinidiae ICMP 18884			Illumina HiSeq 2500	26383666	ICMP 18884	2010	New Zealand: Te Puke								Actinidia deliciosa 'Hayward'												ICMP:18884
SRR6740226	SRX3713149	SRP060398	SRS979603	SRA659964	PRJNA71845	SAMN02727983	University of Otago	Pseudomonas syringae pv. actinidiae ICMP 18884	Pseudomonas syringae pv. actinidae isolate ICMP 18884 was grown in starvation conditions (0.1 M9 salts) at 20 C. RNA was extracted using an Ambion Pure kit. Ribo depletion with Illumina Ribo-Zero rRNA Removal Kit was performed by New Zealand Genomics Limited (NZGL). All libraries for the project were stranded and sequenced on a single Hi-Seq cell.	Pseudomonas syringae pv. actinidiae ICMP 18884 Genome sequencing	LB-11	RNA-Seq		TRANSCRIPTOMIC	cDNA	Pseudomonas syringae pv. actinidiae ICMP 18884			Illumina HiSeq 2500	26383666	ICMP 18884	2010	New Zealand: Te Puke								Actinidia deliciosa 'Hayward'												ICMP:18884
SRR6740227	SRX3713148	SRP060398	SRS979603	SRA659964	PRJNA71845	SAMN02727983	University of Otago	Pseudomonas syringae pv. actinidiae ICMP 18884	Pseudomonas syringae pv. actinidae isolate ICMP 18884 was grown in starvation conditions (0.1 M9 salts) at 20 C. RNA was extracted using an Ambion Pure kit. Ribo depletion with Illumina Ribo-Zero rRNA Removal Kit was performed by New Zealand Genomics Limited (NZGL). All libraries for the project were stranded and sequenced on a single Hi-Seq cell.	Pseudomonas syringae pv. actinidiae ICMP 18884 Genome sequencing	LB-12	RNA-Seq		TRANSCRIPTOMIC	cDNA	Pseudomonas syringae pv. actinidiae ICMP 18884			Illumina HiSeq 2500	26383666	ICMP 18884	2010	New Zealand: Te Puke								Actinidia deliciosa 'Hayward'												ICMP:18884
SRR11991130	SRX8524965	SRP266989	SRS6819683	SRA1085541	PRJNA638747	SAMN15203253	NCBI	GSE152227		Network rewiring: physiological consequences of reciprocally exchanging the physical locations and growth-phase-dependent expression patterns of the Salmonella fis and dps genes. [RNA-Seq]		RNA-Seq		TRANSCRIPTOMIC	cDNA	Salmonella enterica subsp. enterica serovar Typhimurium str. SL1344			NextSeq 500	32900812	WT					lab strain												Early exponential
SRR11991131	SRX8524966	SRP266989	SRS6819684	SRA1085541	PRJNA638747	SAMN15203252	NCBI	GSE152227		Network rewiring: physiological consequences of reciprocally exchanging the physical locations and growth-phase-dependent expression patterns of the Salmonella fis and dps genes. [RNA-Seq]		RNA-Seq		TRANSCRIPTOMIC	cDNA	Salmonella enterica subsp. enterica serovar Typhimurium str. SL1344			NextSeq 500	32900812	WT					lab strain												Early exponential
SRR11991132	SRX8524967	SRP266989	SRS6819685	SRA1085541	PRJNA638747	SAMN15203251	NCBI	GSE152227		Network rewiring: physiological consequences of reciprocally exchanging the physical locations and growth-phase-dependent expression patterns of the Salmonella fis and dps genes. [RNA-Seq]		RNA-Seq		TRANSCRIPTOMIC	cDNA	Salmonella enterica subsp. enterica serovar Typhimurium str. SL1344			NextSeq 500	32900812	WT					lab strain												Transition to stationary
SRR11991133	SRX8524968	SRP266989	SRS6819686	SRA1085541	PRJNA638747	SAMN15203250	NCBI	GSE152227		Network rewiring: physiological consequences of reciprocally exchanging the physical locations and growth-phase-dependent expression patterns of the Salmonella fis and dps genes. [RNA-Seq]		RNA-Seq		TRANSCRIPTOMIC	cDNA	Salmonella enterica subsp. enterica serovar Typhimurium str. SL1344			NextSeq 500	32900812	WT					lab strain												Transition to stationary
ERR4681515	ERX4602967	ERP124482	ERS5185045	ERA2956245	PRJEB40805	SAMEA7426827	Institute of Microbiology and Infection, College of Medical and Dental Sciences, University of Birmingham		RNA-seq of S. enterica serovar Typhimurium SL1344 and ?acrB after 1, 3 and 5 hours of growth	RNA-seq of S. enterica serovar Typhimurium SL1344 and ?acrB after 1, 3 and 5 hours of growth	SL1344 1 hour (1)_p	RNA-Seq		TRANSCRIPTOMIC	Inverse rRNA	Salmonella enterica subsp. enterica serovar Typhimurium str. SL1344		Protocols: 4 biological replicates of each strain were grown for 5 hours. At 1 hour of growth, 6 mL of culture (for each replicate) was centrifuged and cells were harvested and snap frozen. At 3 hours and 5 hours of growth, 1 mL of culture for each replicate was centrifuged and harvested, with snap freezing of the pellets. All centrifugation steps were at 3500 x g and samples were stored at -80°C…	Illumina HiSeq 4000		SL1344							wild type genotype							whole organism
ERR4681516	ERX4602968	ERP124482	ERS5185046	ERA2956245	PRJEB40805	SAMEA7426828	Institute of Microbiology and Infection, College of Medical and Dental Sciences, University of Birmingham		RNA-seq of S. enterica serovar Typhimurium SL1344 and ?acrB after 1, 3 and 5 hours of growth	RNA-seq of S. enterica serovar Typhimurium SL1344 and ?acrB after 1, 3 and 5 hours of growth	SL1344 1 hour (2)_p	RNA-Seq		TRANSCRIPTOMIC	Inverse rRNA	Salmonella enterica subsp. enterica serovar Typhimurium str. SL1344		Protocols: 4 biological replicates of each strain were grown for 5 hours. At 1 hour of growth, 6 mL of culture (for each replicate) was centrifuged and cells were harvested and snap frozen. At 3 hours and 5 hours of growth, 1 mL of culture for each replicate was centrifuged and harvested, with snap freezing of the pellets. All centrifugation steps were at 3500 x g and samples were stored at -80°C…	Illumina HiSeq 4000		SL1344							wild type genotype							whole organism
ERR4681517	ERX4602969	ERP124482	ERS5185047	ERA2956245	PRJEB40805	SAMEA7426829	Institute of Microbiology and Infection, College of Medical and Dental Sciences, University of Birmingham		RNA-seq of S. enterica serovar Typhimurium SL1344 and ?acrB after 1, 3 and 5 hours of growth	RNA-seq of S. enterica serovar Typhimurium SL1344 and ?acrB after 1, 3 and 5 hours of growth	SL1344 1 hour (3)_p	RNA-Seq		TRANSCRIPTOMIC	Inverse rRNA	Salmonella enterica subsp. enterica serovar Typhimurium str. SL1344		Protocols: 4 biological replicates of each strain were grown for 5 hours. At 1 hour of growth, 6 mL of culture (for each replicate) was centrifuged and cells were harvested and snap frozen. At 3 hours and 5 hours of growth, 1 mL of culture for each replicate was centrifuged and harvested, with snap freezing of the pellets. All centrifugation steps were at 3500 x g and samples were stored at -80°C…	Illumina HiSeq 4000		SL1344							wild type genotype							whole organism
ERR4681518	ERX4602970	ERP124482	ERS5185048	ERA2956245	PRJEB40805	SAMEA7426830	Institute of Microbiology and Infection, College of Medical and Dental Sciences, University of Birmingham		RNA-seq of S. enterica serovar Typhimurium SL1344 and ?acrB after 1, 3 and 5 hours of growth	RNA-seq of S. enterica serovar Typhimurium SL1344 and ?acrB after 1, 3 and 5 hours of growth	SL1344 1 hour (4)_p	RNA-Seq		TRANSCRIPTOMIC	Inverse rRNA	Salmonella enterica subsp. enterica serovar Typhimurium str. SL1344		Protocols: 4 biological replicates of each strain were grown for 5 hours. At 1 hour of growth, 6 mL of culture (for each replicate) was centrifuged and cells were harvested and snap frozen. At 3 hours and 5 hours of growth, 1 mL of culture for each replicate was centrifuged and harvested, with snap freezing of the pellets. All centrifugation steps were at 3500 x g and samples were stored at -80°C…	Illumina HiSeq 4000		SL1344							wild type genotype							whole organism
ERR4681519	ERX4602971	ERP124482	ERS5185049	ERA2956245	PRJEB40805	SAMEA7426831	Institute of Microbiology and Infection, College of Medical and Dental Sciences, University of Birmingham		RNA-seq of S. enterica serovar Typhimurium SL1344 and ?acrB after 1, 3 and 5 hours of growth	RNA-seq of S. enterica serovar Typhimurium SL1344 and ?acrB after 1, 3 and 5 hours of growth	SL1344 3 hour (1)_p	RNA-Seq		TRANSCRIPTOMIC	Inverse rRNA	Salmonella enterica subsp. enterica serovar Typhimurium str. SL1344		Protocols: 4 biological replicates of each strain were grown for 5 hours. At 1 hour of growth, 6 mL of culture (for each replicate) was centrifuged and cells were harvested and snap frozen. At 3 hours and 5 hours of growth, 1 mL of culture for each replicate was centrifuged and harvested, with snap freezing of the pellets. All centrifugation steps were at 3500 x g and samples were stored at -80°C…	Illumina HiSeq 4000		SL1344							wild type genotype							whole organism
ERR4681520	ERX4602972	ERP124482	ERS5185050	ERA2956245	PRJEB40805	SAMEA7426832	Institute of Microbiology and Infection, College of Medical and Dental Sciences, University of Birmingham		RNA-seq of S. enterica serovar Typhimurium SL1344 and ?acrB after 1, 3 and 5 hours of growth	RNA-seq of S. enterica serovar Typhimurium SL1344 and ?acrB after 1, 3 and 5 hours of growth	SL1344 3 hour (2)_p	RNA-Seq		TRANSCRIPTOMIC	Inverse rRNA	Salmonella enterica subsp. enterica serovar Typhimurium str. SL1344		Protocols: 4 biological replicates of each strain were grown for 5 hours. At 1 hour of growth, 6 mL of culture (for each replicate) was centrifuged and cells were harvested and snap frozen. At 3 hours and 5 hours of growth, 1 mL of culture for each replicate was centrifuged and harvested, with snap freezing of the pellets. All centrifugation steps were at 3500 x g and samples were stored at -80°C…	Illumina HiSeq 4000		SL1344							wild type genotype							whole organism
ERR4681521	ERX4602973	ERP124482	ERS5185051	ERA2956245	PRJEB40805	SAMEA7426833	Institute of Microbiology and Infection, College of Medical and Dental Sciences, University of Birmingham		RNA-seq of S. enterica serovar Typhimurium SL1344 and ?acrB after 1, 3 and 5 hours of growth	RNA-seq of S. enterica serovar Typhimurium SL1344 and ?acrB after 1, 3 and 5 hours of growth	SL1344 3 hour (3)_p	RNA-Seq		TRANSCRIPTOMIC	Inverse rRNA	Salmonella enterica subsp. enterica serovar Typhimurium str. SL1344		Protocols: 4 biological replicates of each strain were grown for 5 hours. At 1 hour of growth, 6 mL of culture (for each replicate) was centrifuged and cells were harvested and snap frozen. At 3 hours and 5 hours of growth, 1 mL of culture for each replicate was centrifuged and harvested, with snap freezing of the pellets. All centrifugation steps were at 3500 x g and samples were stored at -80°C…	Illumina HiSeq 4000		SL1344							wild type genotype							whole organism
ERR4681522	ERX4602974	ERP124482	ERS5185052	ERA2956245	PRJEB40805	SAMEA7426834	Institute of Microbiology and Infection, College of Medical and Dental Sciences, University of Birmingham		RNA-seq of S. enterica serovar Typhimurium SL1344 and ?acrB after 1, 3 and 5 hours of growth	RNA-seq of S. enterica serovar Typhimurium SL1344 and ?acrB after 1, 3 and 5 hours of growth	SL1344 3 hour (4)_p	RNA-Seq		TRANSCRIPTOMIC	Inverse rRNA	Salmonella enterica subsp. enterica serovar Typhimurium str. SL1344		Protocols: 4 biological replicates of each strain were grown for 5 hours. At 1 hour of growth, 6 mL of culture (for each replicate) was centrifuged and cells were harvested and snap frozen. At 3 hours and 5 hours of growth, 1 mL of culture for each replicate was centrifuged and harvested, with snap freezing of the pellets. All centrifugation steps were at 3500 x g and samples were stored at -80°C…	Illumina HiSeq 4000		SL1344							wild type genotype							whole organism
ERR4681523	ERX4602975	ERP124482	ERS5185053	ERA2956245	PRJEB40805	SAMEA7426835	Institute of Microbiology and Infection, College of Medical and Dental Sciences, University of Birmingham		RNA-seq of S. enterica serovar Typhimurium SL1344 and ?acrB after 1, 3 and 5 hours of growth	RNA-seq of S. enterica serovar Typhimurium SL1344 and ?acrB after 1, 3 and 5 hours of growth	SL1344 5 hour (1)_p	RNA-Seq		TRANSCRIPTOMIC	Inverse rRNA	Salmonella enterica subsp. enterica serovar Typhimurium str. SL1344		Protocols: 4 biological replicates of each strain were grown for 5 hours. At 1 hour of growth, 6 mL of culture (for each replicate) was centrifuged and cells were harvested and snap frozen. At 3 hours and 5 hours of growth, 1 mL of culture for each replicate was centrifuged and harvested, with snap freezing of the pellets. All centrifugation steps were at 3500 x g and samples were stored at -80°C…	Illumina HiSeq 4000		SL1344							wild type genotype							whole organism
ERR4681524	ERX4602976	ERP124482	ERS5185054	ERA2956245	PRJEB40805	SAMEA7426836	Institute of Microbiology and Infection, College of Medical and Dental Sciences, University of Birmingham		RNA-seq of S. enterica serovar Typhimurium SL1344 and ?acrB after 1, 3 and 5 hours of growth	RNA-seq of S. enterica serovar Typhimurium SL1344 and ?acrB after 1, 3 and 5 hours of growth	SL1344 5 hour (2)_p	RNA-Seq		TRANSCRIPTOMIC	Inverse rRNA	Salmonella enterica subsp. enterica serovar Typhimurium str. SL1344		Protocols: 4 biological replicates of each strain were grown for 5 hours. At 1 hour of growth, 6 mL of culture (for each replicate) was centrifuged and cells were harvested and snap frozen. At 3 hours and 5 hours of growth, 1 mL of culture for each replicate was centrifuged and harvested, with snap freezing of the pellets. All centrifugation steps were at 3500 x g and samples were stored at -80°C…	Illumina HiSeq 4000		SL1344							wild type genotype							whole organism
ERR4681525	ERX4602977	ERP124482	ERS5185055	ERA2956245	PRJEB40805	SAMEA7426837	Institute of Microbiology and Infection, College of Medical and Dental Sciences, University of Birmingham		RNA-seq of S. enterica serovar Typhimurium SL1344 and ?acrB after 1, 3 and 5 hours of growth	RNA-seq of S. enterica serovar Typhimurium SL1344 and ?acrB after 1, 3 and 5 hours of growth	SL1344 5 hour (3)_p	RNA-Seq		TRANSCRIPTOMIC	Inverse rRNA	Salmonella enterica subsp. enterica serovar Typhimurium str. SL1344		Protocols: 4 biological replicates of each strain were grown for 5 hours. At 1 hour of growth, 6 mL of culture (for each replicate) was centrifuged and cells were harvested and snap frozen. At 3 hours and 5 hours of growth, 1 mL of culture for each replicate was centrifuged and harvested, with snap freezing of the pellets. All centrifugation steps were at 3500 x g and samples were stored at -80°C…	Illumina HiSeq 4000		SL1344							wild type genotype							whole organism
ERR4681526	ERX4602978	ERP124482	ERS5185056	ERA2956245	PRJEB40805	SAMEA7426838	Institute of Microbiology and Infection, College of Medical and Dental Sciences, University of Birmingham		RNA-seq of S. enterica serovar Typhimurium SL1344 and ?acrB after 1, 3 and 5 hours of growth	RNA-seq of S. enterica serovar Typhimurium SL1344 and ?acrB after 1, 3 and 5 hours of growth	SL1344 5 hour (4)_p	RNA-Seq		TRANSCRIPTOMIC	Inverse rRNA	Salmonella enterica subsp. enterica serovar Typhimurium str. SL1344		Protocols: 4 biological replicates of each strain were grown for 5 hours. At 1 hour of growth, 6 mL of culture (for each replicate) was centrifuged and cells were harvested and snap frozen. At 3 hours and 5 hours of growth, 1 mL of culture for each replicate was centrifuged and harvested, with snap freezing of the pellets. All centrifugation steps were at 3500 x g and samples were stored at -80°C…	Illumina HiSeq 4000		SL1344							wild type genotype							whole organism
SRR11932616	SRX8478099	SRP266100	SRS6778049	SRA1083653	PRJNA637445	SAMN15142144	Kyungpook National University		wild type	RNA sequence of mutant and wild type Serratia Fonticola GS2	GS2-WT_1	RNA-Seq		TRANSCRIPTOMIC	cDNA	Serratia fonticola			Illumina NovaSeq 6000		GS2	2019-05-25	South Korea	soil	bacteria						plant rhizosphere						a
SRR11932613	SRX8478102	SRP266100	SRS6778052	SRA1083653	PRJNA637445	SAMN15142147	Kyungpook National University		wild type replicate 1	RNA sequence of mutant and wild type Serratia Fonticola GS2	GS2-WT_2	RNA-Seq		TRANSCRIPTOMIC	cDNA	Serratia fonticola			Illumina NovaSeq 6000		GS2	2020-05-25	South Korea	soil	bacteria						plant rhizosphere						d
SRR11932619	SRX8478096	SRP266100	SRS6778046	SRA1083653	PRJNA637445	SAMN15142150	Kyungpook National University		wild type replicate 2	RNA sequence of mutant and wild type Serratia Fonticola GS2	GS2-WT_3	RNA-Seq		TRANSCRIPTOMIC	cDNA	Serratia fonticola			Illumina NovaSeq 6000		GS2	2020-05-25	South Korea	soil	bacteria						plant rhizosphere						g
SRR9623736	SRX6386176	SRP212705	SRS5045685	SRA916121	PRJNA552062	SAMN12173844	NCBI	GSE133627		Reduction of alternative electron acceptors drives biofilm formation in Shewanella algae		RNA-Seq		TRANSCRIPTOMIC	cDNA	Shewanella algae			Illumina HiSeq 2500	33504806	CECT 5071					Bacterial static cultures													type strain of Shewanella algae
SRR9623737	SRX6386177	SRP212705	SRS5045684	SRA916121	PRJNA552062	SAMN12173843	NCBI	GSE133627		Reduction of alternative electron acceptors drives biofilm formation in Shewanella algae		RNA-Seq		TRANSCRIPTOMIC	cDNA	Shewanella algae			Illumina HiSeq 2500	33504806	CECT 5071					Bacterial static cultures													type strain of Shewanella algae
SRR9623738	SRX6386178	SRP212705	SRS5045686	SRA916121	PRJNA552062	SAMN12173842	NCBI	GSE133627		Reduction of alternative electron acceptors drives biofilm formation in Shewanella algae		RNA-Seq		TRANSCRIPTOMIC	cDNA	Shewanella algae			Illumina HiSeq 2500	33504806	CECT 5071					Bacterial static cultures													type strain of Shewanella algae
SRR14227218	SRX10592079	SRP314627	SRS8694728	SRA1217815	PRJNA721543	SAMN18720821	Nankai University		cDNA libraries were generated using NEBNext Ultra Directional RNA Library Prep Kit for Illumina (NEB)	YhjC is a novel transcriptional regulator required for Shigella flexneri virulence	M90T wt strain isolate 1_F	RNA-Seq		TRANSCRIPTOMIC	RANDOM	Shigella flexneri			Illumina HiSeq 1500		M90T wt strain isolate 1_F	2016-03-19	China:Tianjin	not applicable						Huiying Li			not applicable
SRR14227216	SRX10592081	SRP314627	SRS8694730	SRA1217815	PRJNA721543	SAMN18720823	Nankai University		cDNA libraries were generated using NEBNext Ultra Directional RNA Library Prep Kit for Illumina (NEB)	YhjC is a novel transcriptional regulator required for Shigella flexneri virulence	M90T wt strain isolate 2_F	RNA-Seq		TRANSCRIPTOMIC	RANDOM	Shigella flexneri			Illumina HiSeq 1500		M90T wt strain isolate 2_F	2016-03-21	China:Tianjin	not applicable						Huiying Li			not applicable
SRR14227215	SRX10592082	SRP314627	SRS8694731	SRA1217815	PRJNA721543	SAMN18720825	Nankai University		cDNA libraries were generated using NEBNext Ultra Directional RNA Library Prep Kit for Illumina (NEB)	YhjC is a novel transcriptional regulator required for Shigella flexneri virulence	M90T wt strain isolate 3_F	RNA-Seq		TRANSCRIPTOMIC	RANDOM	Shigella flexneri			Illumina HiSeq 1500		M90T wt strain isolate 3_F	2016-03-22	China:Tianjin	not applicable						Huiying Li			not applicable
ERR364205	ERX336974	ERP003817	ERS092529	ERA262793	PRJEB4524	SAMEA1984521	The Wellcome Trust Sanger Institute	Transcriptome_analysis_of_Shigella_flexneri_M90T_wild_type_strain_and_its_fnr_mutant_in_response_to_anaerobiosis	Illumina sequencing of library 3547503, constructed from sample accession ERS092529 for study accession ERP003817. This is part of an Illumina multiplexed sequencing run (6887_4). This submission includes reads tagged with the sequence TTAGGCAT.	Transcriptome_analysis_of_Shigella_flexneri_M90T_wild_type_strain_and_its_fnr_mutant_in_response_to_anaerobiosis	3547503	RNA-Seq		TRANSCRIPTOMIC	cDNA	Shigella flexneri 5a str. M90T			Illumina HiSeq 2000		M90T
ERR364207	ERX336976	ERP003817	ERS092531	ERA262793	PRJEB4524	SAMEA1984522	The Wellcome Trust Sanger Institute	Transcriptome_analysis_of_Shigella_flexneri_M90T_wild_type_strain_and_its_fnr_mutant_in_response_to_anaerobiosis	Illumina sequencing of library 3547505, constructed from sample accession ERS092531 for study accession ERP003817. This is part of an Illumina multiplexed sequencing run (6887_4). This submission includes reads tagged with the sequence ACAGTGGT.	Transcriptome_analysis_of_Shigella_flexneri_M90T_wild_type_strain_and_its_fnr_mutant_in_response_to_anaerobiosis	3547505	RNA-Seq		TRANSCRIPTOMIC	cDNA	Shigella flexneri 5a str. M90T			Illumina HiSeq 2000		M90T
ERR364211	ERX336980	ERP003817	ERS092535	ERA262793	PRJEB4524	SAMEA1984680	The Wellcome Trust Sanger Institute	Transcriptome_analysis_of_Shigella_flexneri_M90T_wild_type_strain_and_its_fnr_mutant_in_response_to_anaerobiosis	Illumina sequencing of library 3547514, constructed from sample accession ERS092535 for study accession ERP003817. This is part of an Illumina multiplexed sequencing run (6887_4). This submission includes reads tagged with the sequence GATCAGCG.	Transcriptome_analysis_of_Shigella_flexneri_M90T_wild_type_strain_and_its_fnr_mutant_in_response_to_anaerobiosis	3547514	RNA-Seq		TRANSCRIPTOMIC	cDNA	Shigella flexneri 5a str. M90T			Illumina HiSeq 2000		M90T
ERR364213	ERX336982	ERP003817	ERS092537	ERA262793	PRJEB4524	SAMEA1984681	The Wellcome Trust Sanger Institute	Transcriptome_analysis_of_Shigella_flexneri_M90T_wild_type_strain_and_its_fnr_mutant_in_response_to_anaerobiosis	Illumina sequencing of library 3547516, constructed from sample accession ERS092537 for study accession ERP003817. This is part of an Illumina multiplexed sequencing run (6887_4). This submission includes reads tagged with the sequence GGCTACAG.	Transcriptome_analysis_of_Shigella_flexneri_M90T_wild_type_strain_and_its_fnr_mutant_in_response_to_anaerobiosis	3547516	RNA-Seq		TRANSCRIPTOMIC	cDNA	Shigella flexneri 5a str. M90T			Illumina HiSeq 2000		M90T
ERR364217	ERX336986	ERP003817	ERS092541	ERA262793	PRJEB4524	SAMEA1984806	The Wellcome Trust Sanger Institute	Transcriptome_analysis_of_Shigella_flexneri_M90T_wild_type_strain_and_its_fnr_mutant_in_response_to_anaerobiosis	Illumina sequencing of library 3547520, constructed from sample accession ERS092541 for study accession ERP003817. This is part of an Illumina multiplexed sequencing run (6887_4). This submission includes reads tagged with the sequence TAAGCGTT.	Transcriptome_analysis_of_Shigella_flexneri_M90T_wild_type_strain_and_its_fnr_mutant_in_response_to_anaerobiosis	3547520	RNA-Seq		TRANSCRIPTOMIC	cDNA	Shigella flexneri 5a str. M90T			Illumina HiSeq 2000		M90T
ERR364221	ERX336990	ERP003817	ERS092527	ERA262793	PRJEB4524	SAMEA1985300	The Wellcome Trust Sanger Institute	Transcriptome_analysis_of_Shigella_flexneri_M90T_wild_type_strain_and_its_fnr_mutant_in_response_to_anaerobiosis	Illumina sequencing of library 3947111, constructed from sample accession ERS092527 for study accession ERP003817. This is part of an Illumina multiplexed sequencing run (7045_5). This submission includes reads tagged with the sequence ATCACGTT.	Transcriptome_analysis_of_Shigella_flexneri_M90T_wild_type_strain_and_its_fnr_mutant_in_response_to_anaerobiosis	3947111	RNA-Seq		TRANSCRIPTOMIC	cDNA	Shigella flexneri 5a str. M90T			Illumina HiSeq 2000		M90T
ERR364215	ERX336984	ERP003817	ERS092539	ERA262793	PRJEB4524	SAMEA1985304	The Wellcome Trust Sanger Institute	Transcriptome_analysis_of_Shigella_flexneri_M90T_wild_type_strain_and_its_fnr_mutant_in_response_to_anaerobiosis	Illumina sequencing of library 3547518, constructed from sample accession ERS092539 for study accession ERP003817. This is part of an Illumina multiplexed sequencing run (6887_4). This submission includes reads tagged with the sequence TGGTTGTT.	Transcriptome_analysis_of_Shigella_flexneri_M90T_wild_type_strain_and_its_fnr_mutant_in_response_to_anaerobiosis	3547518	RNA-Seq		TRANSCRIPTOMIC	cDNA	Shigella flexneri 5a str. M90T			Illumina HiSeq 2000		M90T
ERR364227	ERX336996	ERP003817	ERS092705	ERA262793	PRJEB4524	SAMEA1985444	The Wellcome Trust Sanger Institute	Transcriptome_analysis_of_Shigella_flexneri_M90T_wild_type_strain_and_its_fnr_mutant_in_response_to_anaerobiosis	Illumina sequencing of library 4115609, constructed from sample accession ERS092705 for study accession ERP003817.	Transcriptome_analysis_of_Shigella_flexneri_M90T_wild_type_strain_and_its_fnr_mutant_in_response_to_anaerobiosis	4115609	RNA-Seq		TRANSCRIPTOMIC	cDNA	Shigella flexneri			Illumina HiSeq 2000
ERR364231	ERX337000	ERP003817	ERS092709	ERA262793	PRJEB4524	SAMEA1985447	The Wellcome Trust Sanger Institute	Transcriptome_analysis_of_Shigella_flexneri_M90T_wild_type_strain_and_its_fnr_mutant_in_response_to_anaerobiosis	Illumina sequencing of library 4115613, constructed from sample accession ERS092709 for study accession ERP003817.	Transcriptome_analysis_of_Shigella_flexneri_M90T_wild_type_strain_and_its_fnr_mutant_in_response_to_anaerobiosis	4115613	RNA-Seq		TRANSCRIPTOMIC	cDNA	Shigella flexneri			Illumina HiSeq 2000
ERR364229	ERX336998	ERP003817	ERS092707	ERA262793	PRJEB4524	SAMEA1985868	The Wellcome Trust Sanger Institute	Transcriptome_analysis_of_Shigella_flexneri_M90T_wild_type_strain_and_its_fnr_mutant_in_response_to_anaerobiosis	Illumina sequencing of library 4115611, constructed from sample accession ERS092707 for study accession ERP003817.	Transcriptome_analysis_of_Shigella_flexneri_M90T_wild_type_strain_and_its_fnr_mutant_in_response_to_anaerobiosis	4115611	RNA-Seq		TRANSCRIPTOMIC	cDNA	Shigella flexneri			Illumina HiSeq 2000
SRR8069535	SRX4897822	SRP165977	SRS3944349	SRA795261	PRJNA497242	SAMN10251284	Research Center for Eco-Environmental Sciences Chinese Academy of Science		cultured without Cr(VI) for 30 min	Transcriptomic analysis of Stenotrophomonas rhizophila DSM14405T cultured with and without highly Cr(VI)	C30_1	RNA-Seq		TRANSCRIPTOMIC	other	Stenotrophomonas rhizophila			Illumina HiSeq 4000		DSM14405T	2017-01-23	China	rhizosphere of oilseed rape	single cell									1					type strain of Stenotrophomonas rhizophila
SRR8069536	SRX4897821	SRP165977	SRS3944348	SRA795261	PRJNA497242	SAMN10251285	Research Center for Eco-Environmental Sciences Chinese Academy of Science		cultured without Cr(VI) for 30 min	Transcriptomic analysis of Stenotrophomonas rhizophila DSM14405T cultured with and without highly Cr(VI)	C30_2	RNA-Seq		TRANSCRIPTOMIC	other	Stenotrophomonas rhizophila			Illumina HiSeq 4000		DSM14405T	2017-01-23	China	rhizosphere of oilseed rape	single cell									1					type strain of Stenotrophomonas rhizophila
SRR8069533	SRX4897824	SRP165977	SRS3944351	SRA795261	PRJNA497242	SAMN10251286	Research Center for Eco-Environmental Sciences Chinese Academy of Science		cultured without Cr(VI) for 30 min	Transcriptomic analysis of Stenotrophomonas rhizophila DSM14405T cultured with and without highly Cr(VI)	C30_3	RNA-Seq		TRANSCRIPTOMIC	other	Stenotrophomonas rhizophila			Illumina HiSeq 4000		DSM14405T	2017-01-23	China	rhizosphere of oilseed rape	single cell									1					type strain of Stenotrophomonas rhizophila
SRR11855357	SRX8405472	SRP237404	SRS6717984	SRA1080265	PRJNA545926	SAMN15009434	Chinese Academy of Agricultural Sciences	Succinivibrio dextrinosolvens strain:Z6	RNA sequencing of SD grown at different nitrogen sources	Succinivibrio dextrinosolvens strain:Z6 Genome sequencing and assembly	SD-Z6-AA5	RNA-Seq		TRANSCRIPTOMIC	RANDOM PCR	Succinivibrio dextrinosolvens			HiSeq X Ten		Z6	missing	Missing	Rumen fluid	Whole organism						Dairy cow						Rumen
SRR11855358	SRX8405471	SRP237404	SRS6717984	SRA1080265	PRJNA545926	SAMN15009434	Chinese Academy of Agricultural Sciences	Succinivibrio dextrinosolvens strain:Z6	RNA sequencing of SD grown at different nitrogen sources	Succinivibrio dextrinosolvens strain:Z6 Genome sequencing and assembly	SD-Z6-AA4	RNA-Seq		TRANSCRIPTOMIC	RANDOM PCR	Succinivibrio dextrinosolvens			HiSeq X Ten		Z6	missing	Missing	Rumen fluid	Whole organism						Dairy cow						Rumen
SRR11855359	SRX8405470	SRP237404	SRS6717984	SRA1080265	PRJNA545926	SAMN15009434	Chinese Academy of Agricultural Sciences	Succinivibrio dextrinosolvens strain:Z6	RNA sequencing of SD grown at different nitrogen sources	Succinivibrio dextrinosolvens strain:Z6 Genome sequencing and assembly	SD-Z6-AA3	RNA-Seq		TRANSCRIPTOMIC	RANDOM PCR	Succinivibrio dextrinosolvens			HiSeq X Ten		Z6	missing	Missing	Rumen fluid	Whole organism						Dairy cow						Rumen
SRR11855360	SRX8405469	SRP237404	SRS6717984	SRA1080265	PRJNA545926	SAMN15009434	Chinese Academy of Agricultural Sciences	Succinivibrio dextrinosolvens strain:Z6	RNA sequencing of SD grown at different nitrogen sources	Succinivibrio dextrinosolvens strain:Z6 Genome sequencing and assembly	SD-Z6-AA2	RNA-Seq		TRANSCRIPTOMIC	RANDOM PCR	Succinivibrio dextrinosolvens			HiSeq X Ten		Z6	missing	Missing	Rumen fluid	Whole organism						Dairy cow						Rumen
SRR11855361	SRX8405468	SRP237404	SRS6717984	SRA1080265	PRJNA545926	SAMN15009434	Chinese Academy of Agricultural Sciences	Succinivibrio dextrinosolvens strain:Z6	RNA sequencing of SD grown at different nitrogen sources	Succinivibrio dextrinosolvens strain:Z6 Genome sequencing and assembly	SD-Z6-AA1	RNA-Seq		TRANSCRIPTOMIC	RANDOM PCR	Succinivibrio dextrinosolvens			HiSeq X Ten		Z6	missing	Missing	Rumen fluid	Whole organism						Dairy cow						Rumen
SRR3087591	SRX1519274	SRP061956	SRS1022220	SRA281657	PRJNA291801	SAMN03955383	Chinese National Human Genome Center at Shanghai	Vibrio alginolyticus strain:EPGS	The strains were grown overnight in LBS at 42°C. They were then diluted 1:100 in LBS, grown at 42°C and harvested after 9 h. Total RNA was isolated by RNA extraction kit (Tiangen, china). The RNA samples were digested with DNase (Promega, USA) to eliminate genomic DNA contaminant. The quality of RNA samples was assessed using NanoDrop ND-1000 spectrophotometer (Labtech, USA). The integrity of RNA…	Vibrio alginolyticus EPGS RNAseq raw sequence reads	WT42	RNA-Seq		TRANSCRIPTOMIC	RANDOM	Vibrio alginolyticus		Alternative sigma factor E and its cognate anti-sigma RseA regulate quorum sensing cascade in response to temperature stress in pathogenic Vibrio alginolyticus	Illumina HiSeq 2500		EPGS	2007-05	China: Guangdong	Epinephelus malabaricus						Qiyao Wang			23.16 N 113.23 E
SRR3087593	SRX1519274	SRP061956	SRS1022220	SRA281657	PRJNA291801	SAMN03955383	Chinese National Human Genome Center at Shanghai	Vibrio alginolyticus strain:EPGS	The strains were grown overnight in LBS at 42°C. They were then diluted 1:100 in LBS, grown at 42°C and harvested after 9 h. Total RNA was isolated by RNA extraction kit (Tiangen, china). The RNA samples were digested with DNase (Promega, USA) to eliminate genomic DNA contaminant. The quality of RNA samples was assessed using NanoDrop ND-1000 spectrophotometer (Labtech, USA). The integrity of RNA…	Vibrio alginolyticus EPGS RNAseq raw sequence reads	WT42	RNA-Seq		TRANSCRIPTOMIC	RANDOM	Vibrio alginolyticus		Alternative sigma factor E and its cognate anti-sigma RseA regulate quorum sensing cascade in response to temperature stress in pathogenic Vibrio alginolyticus	Illumina HiSeq 2500		EPGS	2007-05	China: Guangdong	Epinephelus malabaricus						Qiyao Wang			23.16 N 113.23 E
SRR3087595	SRX1519274	SRP061956	SRS1022220	SRA281657	PRJNA291801	SAMN03955383	Chinese National Human Genome Center at Shanghai	Vibrio alginolyticus strain:EPGS	The strains were grown overnight in LBS at 42°C. They were then diluted 1:100 in LBS, grown at 42°C and harvested after 9 h. Total RNA was isolated by RNA extraction kit (Tiangen, china). The RNA samples were digested with DNase (Promega, USA) to eliminate genomic DNA contaminant. The quality of RNA samples was assessed using NanoDrop ND-1000 spectrophotometer (Labtech, USA). The integrity of RNA…	Vibrio alginolyticus EPGS RNAseq raw sequence reads	WT42	RNA-Seq		TRANSCRIPTOMIC	RANDOM	Vibrio alginolyticus		Alternative sigma factor E and its cognate anti-sigma RseA regulate quorum sensing cascade in response to temperature stress in pathogenic Vibrio alginolyticus	Illumina HiSeq 2500		EPGS	2007-05	China: Guangdong	Epinephelus malabaricus						Qiyao Wang			23.16 N 113.23 E
SRR12560505	SRX9048965	SRP279542	SRS7299027	SRA1119554	PRJNA660595	SAMN15953217	East China University Of Science and Technology		As a control to identify the regulons of important proteins in vibrio alginolyticus	LuxR protein of Opportunistic pathogen Vibrio alginolyticus is an important virulence-related factor.	wt1	RNA-Seq		TRANSCRIPTOMIC	RT-PCR	Vibrio alginolyticus		Collection sample after the wild-type strain was cultivated 9h inLBS at 37	HiSeq X Ten		EPGS	2020	China	moribund Epinephelus coioides				wild type (replicate 1 )		Jun Zhang			22.24 N 113.46 E				a wild-type pathogen of several marine animals and humans
SRR12560504	SRX9048966	SRP279542	SRS7299026	SRA1119554	PRJNA660595	SAMN15953218	East China University Of Science and Technology		As a control to identify the regulons of important proteins in vibrio alginolyticus	LuxR protein of Opportunistic pathogen Vibrio alginolyticus is an important virulence-related factor.	wt2	RNA-Seq		TRANSCRIPTOMIC	RT-PCR	Vibrio alginolyticus		Collection sample after the wild-type strain was cultivated 9h inLBS at 37	HiSeq X Ten		EPGS	2020	China	moribund Epinephelus coioides				wild type (replicate 2)		Jun Zhang			22.24 N 113.46 E				a wild-type pathogen of several marine animals and humans
SRR12560500	SRX9048970	SRP279542	SRS7299031	SRA1119554	PRJNA660595	SAMN15953219	East China University Of Science and Technology		As a control to identify the regulons of important proteins in vibrio alginolyticus	LuxR protein of Opportunistic pathogen Vibrio alginolyticus is an important virulence-related factor.	wt3	RNA-Seq		TRANSCRIPTOMIC	RT-PCR	Vibrio alginolyticus		Collection sample after the wild-type strain was cultivated 9h inLBS at 37	HiSeq X Ten		EPGS	2020	China	moribund Epinephelus coioides				wild type (replicate 3)		Jun Zhang			22.24 N 113.46 E				a wild-type pathogen of several marine animals and humans
SRR5998436	SRX3153927	SRP116683	SRS2485763	SRA604268	PRJNA400819	SAMN07580811	Chinese Academy of Sciences	Vibrio anguillarum	Vibrio anguillarum 775 was grown under different iron conditions to reach to exponential phase, and harvested for transcriptomic analysis.	Vibrio anguillarum Transcriptome or Gene expression	LI-1	RNA-Seq		TRANSCRIPTOMIC	PCR	Vibrio anguillarum		Limited iron grown cells	Illumina HiSeq 4000		Vibrio anguillarum 775	2017-05	not collected	not collected	cell culture						not collected																LI-1
SRR5998431	SRX3153932	SRP116683	SRS2485768	SRA604268	PRJNA400819	SAMN07580812	Chinese Academy of Sciences	Vibrio anguillarum	Vibrio anguillarum 775 was grown under different iron conditions to reach to exponential phase, and harvested for transcriptomic analysis.	Vibrio anguillarum Transcriptome or Gene expression	LI-2	RNA-Seq		TRANSCRIPTOMIC	PCR	Vibrio anguillarum		Limited iron grown cells	Illumina HiSeq 4000		Vibrio anguillarum 775	2017-05	not collected	not collected	cell culture						not collected																LI-2
SRR5998432	SRX3153931	SRP116683	SRS2485767	SRA604268	PRJNA400819	SAMN07580813	Chinese Academy of Sciences	Vibrio anguillarum	Vibrio anguillarum 775 was grown under different iron conditions to reach to exponential phase, and harvested for transcriptomic analysis.	Vibrio anguillarum Transcriptome or Gene expression	LI-3	RNA-Seq		TRANSCRIPTOMIC	PCR	Vibrio anguillarum		Limited iron grown cells	Illumina HiSeq 4000		Vibrio anguillarum 775	2017-05	not collected	not collected	cell culture						not collected																LI-3
SRR5998434	SRX3153929	SRP116683	SRS2485765	SRA604268	PRJNA400819	SAMN07580809	Chinese Academy of Sciences	Vibrio anguillarum	Vibrio anguillarum 775 was grown under different iron conditions to reach to exponential phase, and harvested for transcriptomic analysis.	Vibrio anguillarum Transcriptome or Gene expression	RI-2	RNA-Seq		TRANSCRIPTOMIC	PCR	Vibrio anguillarum		Rich iron grown cells	Illumina HiSeq 4000		Vibrio anguillarum 775	2017-05	not collected	not collected	cell culture						not collected																RI-2
SRR5998435	SRX3153928	SRP116683	SRS2485764	SRA604268	PRJNA400819	SAMN07580810	Chinese Academy of Sciences	Vibrio anguillarum	Vibrio anguillarum 775 was grown under different iron conditions to reach to exponential phase, and harvested for transcriptomic analysis.	Vibrio anguillarum Transcriptome or Gene expression	RI-3	RNA-Seq		TRANSCRIPTOMIC	PCR	Vibrio anguillarum		Rich iron grown cells	Illumina HiSeq 4000		Vibrio anguillarum 775	2017-05	not collected	not collected	cell culture						not collected																RI-3
SRR5998433	SRX3153930	SRP116683	SRS2485766	SRA604268	PRJNA400819	SAMN07580808	Chinese Academy of Sciences	Vibrio anguillarum	Vibrio anguillarum 775 was grown under different iron conditions to reach to exponential phase, and harvested for transcriptomic analysis.	Vibrio anguillarum Transcriptome or Gene expression	RI-1	RNA-Seq		TRANSCRIPTOMIC	PCR	Vibrio anguillarum		Rich iron grown cells	Illumina HiSeq 4000		Vibrio anguillarum 775	2017-05	not collected	not collected	cell culture						not collected																RI-1
SRR14448967	SRX10799786	SRP318658	SRS8886458	SRA1229018	PRJNA727673	SAMN19028260	NCBI	GSE173966		Zur-dependent zinc starvation response in Vibrio cholerae N16961		RNA-Seq		TRANSCRIPTOMIC	cDNA	Vibrio cholerae O1 biovar El Tor str. N16961			Illumina HiSeq 2000	34153031					bacteria harvested from broth culture	wild-type N16961 at mid-log phase in LB medium		N16961										mid-log phase in LB medium
SRR14448968	SRX10799786	SRP318658	SRS8886458	SRA1229018	PRJNA727673	SAMN19028260	NCBI	GSE173966		Zur-dependent zinc starvation response in Vibrio cholerae N16961		RNA-Seq		TRANSCRIPTOMIC	cDNA	Vibrio cholerae O1 biovar El Tor str. N16961			Illumina HiSeq 2000	34153031					bacteria harvested from broth culture	wild-type N16961 at mid-log phase in LB medium		N16961										mid-log phase in LB medium
SRR14448969	SRX10799787	SRP318658	SRS8886460	SRA1229018	PRJNA727673	SAMN19028259	NCBI	GSE173966		Zur-dependent zinc starvation response in Vibrio cholerae N16961		RNA-Seq		TRANSCRIPTOMIC	cDNA	Vibrio cholerae O1 biovar El Tor str. N16961			Illumina HiSeq 2000	34153031					bacteria harvested from broth culture	wild-type N16961 at mid-log phase in LB medium		N16961										mid-log phase in LB medium
SRR14448970	SRX10799787	SRP318658	SRS8886460	SRA1229018	PRJNA727673	SAMN19028259	NCBI	GSE173966		Zur-dependent zinc starvation response in Vibrio cholerae N16961		RNA-Seq		TRANSCRIPTOMIC	cDNA	Vibrio cholerae O1 biovar El Tor str. N16961			Illumina HiSeq 2000	34153031					bacteria harvested from broth culture	wild-type N16961 at mid-log phase in LB medium		N16961										mid-log phase in LB medium
SRR14448971	SRX10799788	SRP318658	SRS8886459	SRA1229018	PRJNA727673	SAMN19028258	NCBI	GSE173966		Zur-dependent zinc starvation response in Vibrio cholerae N16961		RNA-Seq		TRANSCRIPTOMIC	cDNA	Vibrio cholerae O1 biovar El Tor str. N16961			Illumina HiSeq 2000	34153031					bacteria harvested from broth culture	wild-type N16961 at mid-log phase in LB medium		N16961										mid-log phase in LB medium
SRR14448972	SRX10799788	SRP318658	SRS8886459	SRA1229018	PRJNA727673	SAMN19028258	NCBI	GSE173966		Zur-dependent zinc starvation response in Vibrio cholerae N16961		RNA-Seq		TRANSCRIPTOMIC	cDNA	Vibrio cholerae O1 biovar El Tor str. N16961			Illumina HiSeq 2000	34153031					bacteria harvested from broth culture	wild-type N16961 at mid-log phase in LB medium		N16961										mid-log phase in LB medium
SRR15564521	SRX11862640	SRP333660	SRS9875211	SRA1281954	PRJNA756892	SAMN20929768	NCBI	GSE182561		V. cholerae transcriptome without treatment and with indole or sub-MIC tobramycin		RNA-Seq		TRANSCRIPTOMIC	cDNA	Vibrio cholerae O1 biovar El Tor str. N16961			Illumina HiSeq 2000	34831448						bacterial culture		N16961 hapR+	untreated									exponential phase OD 0.4
SRR15564522	SRX11862641	SRP333660	SRS9875212	SRA1281954	PRJNA756892	SAMN20929769	NCBI	GSE182561		V. cholerae transcriptome without treatment and with indole or sub-MIC tobramycin		RNA-Seq		TRANSCRIPTOMIC	cDNA	Vibrio cholerae O1 biovar El Tor str. N16961			Illumina HiSeq 2000	34831448						bacterial culture		N16961 hapR+	untreated									exponential phase OD 0.4
SRR15564523	SRX11862642	SRP333660	SRS9875213	SRA1281954	PRJNA756892	SAMN20929772	NCBI	GSE182561		V. cholerae transcriptome without treatment and with indole or sub-MIC tobramycin		RNA-Seq		TRANSCRIPTOMIC	cDNA	Vibrio cholerae O1 biovar El Tor str. N16961			Illumina HiSeq 2000	34831448						bacterial culture		N16961 hapR+	untreated									exponential phase OD 0.4
ERR5101712	ERX4907214	ERP126350	ERS5567421	ERA3298204	PRJEB42488	SAMEA7820219	Umea University		Vibrio cholerae co969 rugose colonies grown at 37ºC during 18 h	RNA-Seq for identification of differentially expressed genes in Vibrio cholerae co969 colonies grown at different temperatures	37R_1	RNA-Seq		TRANSCRIPTOMIC	cDNA	Vibrio cholerae O1 biovar El Tor str. N16961		RNAseq Vibrio cholerae co969 rugose colonies grown at 37ºC (18 h incubation). Replica 1	Illumina HiSeq 2000
ERR5101714	ERX4907216	ERP126350	ERS5567423	ERA3298204	PRJEB42488	SAMEA7820221	Umea University		Vibrio cholerae co969 rugose colonies grown at 37ºC during 18 h	RNA-Seq for identification of differentially expressed genes in Vibrio cholerae co969 colonies grown at different temperatures	37R_3	RNA-Seq		TRANSCRIPTOMIC	cDNA	Vibrio cholerae O1 biovar El Tor str. N16961		RNAseq Vibrio cholerae co969 rugose colonies grown at 37ºC (18 h incubation). Replica 3	Illumina HiSeq 2000
SRR13873698	SRX10254108	SRP309637	SRS8394623	SRA1203715	PRJNA707316	SAMN18200534	MIT		Ultra-low input protocol (15 cycles PCR of cDNA)	RNA sequencing of a bacterial coral pathogen (Vibrio coralliilyticus) incubated in coral mucus	AOOBG	RNA-Seq		TRANSCRIPTOMIC	cDNA	Vibrio coralliilyticus		Raw fastq file reads were filtered and trimmed using the JGI QC pipeline resulting in the filtered fastq file (*.anqrptk.fastq.gz files).	Illumina HiSeq 2000		ATCC BAA-450	2015-05-04	USA	Pure culture						Cherry Gao	Pocillopora damicornis	Coral disease	42.3624148 N 71.0928791 W	replicate 1					type strain of Vibrio coralliilyticus
SRR13873692	SRX10254114	SRP309637	SRS8394629	SRA1203715	PRJNA707316	SAMN18200540	MIT		Ultra-low input protocol (15 cycles PCR of cDNA)	RNA sequencing of a bacterial coral pathogen (Vibrio coralliilyticus) incubated in coral mucus	AOOBT	RNA-Seq		TRANSCRIPTOMIC	cDNA	Vibrio coralliilyticus		Raw fastq file reads were filtered and trimmed using the JGI QC pipeline resulting in the filtered fastq file (*.anqrptk.fastq.gz files).	Illumina HiSeq 2000		ATCC BAA-450	2015-05-04	USA	Pure culture						Cherry Gao	Pocillopora damicornis	Coral disease	42.3624148 N 71.0928791 W	replicate 2					type strain of Vibrio coralliilyticus
SRR13873702	SRX10254104	SRP309637	SRS8394619	SRA1203715	PRJNA707316	SAMN18200545	MIT		Low input protocol (10 cycles PCR of cDNA)	RNA sequencing of a bacterial coral pathogen (Vibrio coralliilyticus) incubated in coral mucus	AOGXZ	RNA-Seq		TRANSCRIPTOMIC	cDNA	Vibrio coralliilyticus		Raw fastq file reads were filtered and trimmed using the JGI QC pipeline resulting in the filtered fastq file (*.anqrptk.fastq.gz files).	Illumina HiSeq 2000		ATCC BAA-450	2015-05-04	USA	Pure culture						Cherry Gao	Pocillopora damicornis	Coral disease	42.3624148 N 71.0928791 W	replicate 3					type strain of Vibrio coralliilyticus
SRR6179751	SRX3290388	SRP120115	SRS2599687	SRA620190	PRJNA414534	SAMN07792569	NCBI	GSE105060		Total differential RNA-seq in the marine proteobacterium Vibrio harveyi		RNA-Seq		TRANSCRIPTOMIC	cDNA	Vibrio harveyi NBRC 15634 = ATCC 14126			NextSeq 500	30423347	ATCC 14126					Cell pellet										none		Statonary phase	type strain of Vibrio harveyi
SRR6179752	SRX3290389	SRP120115	SRS2599688	SRA620190	PRJNA414534	SAMN07792574	NCBI	GSE105060		Total differential RNA-seq in the marine proteobacterium Vibrio harveyi		RNA-Seq		TRANSCRIPTOMIC	cDNA	Vibrio harveyi NBRC 15634 = ATCC 14126			NextSeq 500	30423347	ATCC 14126					Cell pellet										none		Statonary phase	type strain of Vibrio harveyi
SRR6179753	SRX3290390	SRP120115	SRS2599689	SRA620190	PRJNA414534	SAMN07792573	NCBI	GSE105060		Total differential RNA-seq in the marine proteobacterium Vibrio harveyi		RNA-Seq		TRANSCRIPTOMIC	cDNA	Vibrio harveyi NBRC 15634 = ATCC 14126			NextSeq 500	30423347	ATCC 14126					Cell pellet										none		Statonary phase	type strain of Vibrio harveyi
SRR7058340	SRX3989299	SRP142361	SRS3213792	SRA694661	PRJNA451518	SAMN08972093	NCBI	GSE113564		Analysis of physiological and gene expression changes related to Vibrio harveyi adaptation in the time of global warming		RNA-Seq		TRANSCRIPTOMIC	cDNA	Vibrio harveyi			Illumina HiSeq 2000	30670759						cell pellet			26C (control)
SRR7058341	SRX3989300	SRP142361	SRS3213794	SRA694661	PRJNA451518	SAMN08972092	NCBI	GSE113564		Analysis of physiological and gene expression changes related to Vibrio harveyi adaptation in the time of global warming		RNA-Seq		TRANSCRIPTOMIC	cDNA	Vibrio harveyi			Illumina HiSeq 2000	30670759						cell pellet			26C (control)
SRR7058342	SRX3989301	SRP142361	SRS3213793	SRA694661	PRJNA451518	SAMN08972091	NCBI	GSE113564		Analysis of physiological and gene expression changes related to Vibrio harveyi adaptation in the time of global warming		RNA-Seq		TRANSCRIPTOMIC	cDNA	Vibrio harveyi			Illumina HiSeq 2000	30670759						cell pellet			26C (control)
SRR10207233	SRX6927169	SRP223768	SRS5458014	SRA970218	PRJNA575028	SAMN12875942	NCBI	GSE138199		Organism Dual RNA-Seq Reveals the Control on both Pathogen and Host through BarA/UvrY of Vibrio parahaemolyticus for Successful Infection		RNA-Seq		TRANSCRIPTOMIC	cDNA	Vibrio parahaemolyticus			Illumina HiSeq 2500		RIMD 2210633					Bacteria		WT							Whole organism
SRR10207234	SRX6927170	SRP223768	SRS5458015	SRA970218	PRJNA575028	SAMN12875941	NCBI	GSE138199		Organism Dual RNA-Seq Reveals the Control on both Pathogen and Host through BarA/UvrY of Vibrio parahaemolyticus for Successful Infection		RNA-Seq		TRANSCRIPTOMIC	cDNA	Vibrio parahaemolyticus			Illumina HiSeq 2500		RIMD 2210633					Bacteria		WT							Whole organism
SRR10207235	SRX6927171	SRP223768	SRS5458016	SRA970218	PRJNA575028	SAMN12875939	NCBI	GSE138199		Organism Dual RNA-Seq Reveals the Control on both Pathogen and Host through BarA/UvrY of Vibrio parahaemolyticus for Successful Infection		RNA-Seq		TRANSCRIPTOMIC	cDNA	Vibrio parahaemolyticus			Illumina HiSeq 2500		RIMD 2210633					Bacteria		WT							Whole organism
SRR7904464	SRX4740926	SRP162649	SRS3822253	SRA784193	PRJNA493218	SAMN10132189	NCBI	GSE120499		Relation between biofilm and virulence in Vibrio tapetis, a transcriptomic study		RNA-Seq		TRANSCRIPTOMIC	cDNA	Vibrio tapetis			Illumina HiSeq 2500	30486310	CECT4600					Planktonic culture		wild type							Planktonic culture				type strain of Vibrio tapetis
SRR7904465	SRX4740927	SRP162649	SRS3822254	SRA784193	PRJNA493218	SAMN10132188	NCBI	GSE120499		Relation between biofilm and virulence in Vibrio tapetis, a transcriptomic study		RNA-Seq		TRANSCRIPTOMIC	cDNA	Vibrio tapetis			Illumina HiSeq 2500	30486310	CECT4600					Planktonic culture		wild type							Planktonic culture				type strain of Vibrio tapetis
SRR7904466	SRX4740928	SRP162649	SRS3822255	SRA784193	PRJNA493218	SAMN10132187	NCBI	GSE120499		Relation between biofilm and virulence in Vibrio tapetis, a transcriptomic study		RNA-Seq		TRANSCRIPTOMIC	cDNA	Vibrio tapetis			Illumina HiSeq 2500	30486310	CECT4600					Planktonic culture		wild type							Planktonic culture				type strain of Vibrio tapetis
SRR7904467	SRX4740929	SRP162649	SRS3822258	SRA784193	PRJNA493218	SAMN10132186	NCBI	GSE120499		Relation between biofilm and virulence in Vibrio tapetis, a transcriptomic study		RNA-Seq		TRANSCRIPTOMIC	cDNA	Vibrio tapetis			Illumina HiSeq 2500	30486310	CECT4600					Biofilm culture		wild type							Biofilm culture				type strain of Vibrio tapetis
SRR7904468	SRX4740930	SRP162649	SRS3822259	SRA784193	PRJNA493218	SAMN10132185	NCBI	GSE120499		Relation between biofilm and virulence in Vibrio tapetis, a transcriptomic study		RNA-Seq		TRANSCRIPTOMIC	cDNA	Vibrio tapetis			Illumina HiSeq 2500	30486310	CECT4600					Biofilm culture		wild type							Biofilm culture				type strain of Vibrio tapetis
SRR7904469	SRX4740931	SRP162649	SRS3822260	SRA784193	PRJNA493218	SAMN10132184	NCBI	GSE120499		Relation between biofilm and virulence in Vibrio tapetis, a transcriptomic study		RNA-Seq		TRANSCRIPTOMIC	cDNA	Vibrio tapetis			Illumina HiSeq 2500	30486310	CECT4600					Biofilm culture		wild type							Biofilm culture				type strain of Vibrio tapetis
SRR8417355	SRX5226472	SRP176618	SRS4230324	SRA831683	PRJNA513463	SAMN10712995	Seoul National University	Vibrio vulnificus MO6-24/O	The Ribo?Zero rRNA removal kit (Epicentre, USA) was used for ribosomal RNA depletion according to manufacturer instructions. Libraries for Illumina sequencing were made with the TruSeq Stranded mRNA sample prep kit (Illumina, USA) following the manufacturers protocol. RNA sequencing was performed on the Illumina HiSeq 2500 platform using paired?end 100bp sequencing.	Vibrio vulnificus MO6-24/O Transcriptome or Gene expression	Control_1	RNA-Seq		TRANSCRIPTOMIC	Inverse rRNA	Vibrio vulnificus MO6-24/O			Illumina HiSeq 2500		MO6-24/O	2017-04-15	South Korea	Laboratory collection						Dukyun Kim	Homo sapiens	septicemia and necrotizing fasciitis	37.46 N 126.95 E				Clinical
SRR8417353	SRX5226474	SRP176618	SRS4230326	SRA831683	PRJNA513463	SAMN10712997	Seoul National University	Vibrio vulnificus MO6-24/O	The Ribo?Zero rRNA removal kit (Epicentre, USA) was used for ribosomal RNA depletion according to manufacturer instructions. Libraries for Illumina sequencing were made with the TruSeq Stranded mRNA sample prep kit (Illumina, USA) following the manufacturers protocol. RNA sequencing was performed on the Illumina HiSeq 2500 platform using paired?end 100bp sequencing.	Vibrio vulnificus MO6-24/O Transcriptome or Gene expression	Control_2	RNA-Seq		TRANSCRIPTOMIC	Inverse rRNA	Vibrio vulnificus MO6-24/O			Illumina HiSeq 2500		MO6-24/O	2017-04-15	South Korea	Laboratory collection						Dukyun Kim	Homo sapiens	septicemia and necrotizing fasciitis	37.46 N 126.95 E				Clinical
SRR6442385	SRX3533575	SRP128085	SRS2808970	SRA644053	PRJNA428560	SAMN08295136	Seoul National University	Vibrio vulnificus MO6-24/O	The Ribo?Zero rRNA removal kit (Epicentre, USA) was used for ribosomal RNA depletion according to manufacturer instructions. Libraries for Illumina sequencing were made with the TruSeq Stranded mRNA sample prep kit (Illumina, USA) following the manufacturer s protocol. RNA sequencing was performed on the Illumina HiSeq 2500 platform using paired?end 100bp sequencing.	Transcriptomes of Vibrio vulnificus wild type and hlyU mutant grown in LBS	VVMO6-WT_1	RNA-Seq		TRANSCRIPTOMIC	Inverse rRNA	Vibrio vulnificus MO6-24/O		The transcriptome of Vibrio vulnificus MO6-24/O wild type grown in LBS to A600 of 0.5	Illumina HiSeq 2500		MO6-24/O	2014-11-19	South Korea	Vibrio vulnificus cells grown in LBS to A600 of 0.5						Zee-Won Lee	Homo sapiens	Sepsis, gastroenteritis, necrotizing fasciitis	37.46 N 126.95 E
SRR6442386	SRX3533574	SRP128085	SRS2808969	SRA644053	PRJNA428560	SAMN08295138	Seoul National University	Vibrio vulnificus MO6-24/O	The Ribo?Zero rRNA removal kit (Epicentre, USA) was used for ribosomal RNA depletion according to manufacturer instructions. Libraries for Illumina sequencing were made with the TruSeq Stranded mRNA sample prep kit (Illumina, USA) following the manufacturer s protocol. RNA sequencing was performed on the Illumina HiSeq 2500 platform using paired?end 100bp sequencing.	Transcriptomes of Vibrio vulnificus wild type and hlyU mutant grown in LBS	VVMO6-WT_2	RNA-Seq		TRANSCRIPTOMIC	Inverse rRNA	Vibrio vulnificus MO6-24/O		The transcriptome of Vibrio vulnificus MO6-24/O wild type grown in LBS to A600 of 0.5	Illumina HiSeq 2500		MO6-24/O	2014-11-19	South Korea	Vibrio vulnificus cells grown in LBS to A600 of 0.5						Zee-Won Lee	Homo sapiens	Sepsis, gastroenteritis, necrotizing fasciitis	37.46 N 126.95 E
SRR12603737	SRX9087435	SRP280320	SRS7333256	SRA1122096		SAMN16073567	Laboratoire des Interactions Plantes-Microorganismes			XANC8-HRPG-XANTHOMIX		RNA-Seq		TRANSCRIPTOMIC	other	Xanthomonas campestris pv. campestris str. 8004			Illumina HiSeq 2000		8004							WT
SRR12603738	SRX9087436	SRP280320	SRS7333257	SRA1122096		SAMN16073568	Laboratoire des Interactions Plantes-Microorganismes			XANC8-HRPG-XANTHOMIX		RNA-Seq		TRANSCRIPTOMIC	other	Xanthomonas campestris pv. campestris str. 8004			Illumina HiSeq 2000		8004							WT
SRR10821880	SRX7495270	SRP239356	SRS5936925	SRA1019486	PRJNA598782	SAMN13716027	Guangxi University		50-500nt fragments	phytopathogenic bacteria	XCC8004WT_L1	RNA-Seq		TRANSCRIPTOMIC	RANDOM	Xanthomonas campestris pv. campestris str. 8004			Illumina HiSeq 2000		8004 wild type rep 1	2011-06-01	United Kingdom		pure culture						Brassica oleracea var. botrytis
SRR10821879	SRX7495271	SRP239356	SRS5936926	SRA1019486	PRJNA598782	SAMN13716028	Guangxi University		50-500nt fragments	phytopathogenic bacteria	XCC8004WT_L2	RNA-Seq		TRANSCRIPTOMIC	RANDOM	Xanthomonas campestris pv. campestris str. 8004			Illumina HiSeq 2000		8004 wild type rep 2	2011-06-01	United Kingdom		pure culture						Brassica oleracea var. botrytis
SRR12800514	SRX9269484	SRP286862	SRS7498361	SRA1140871	PRJNA668298	SAMN16403203	NCBI	GSE159288		Xyloglucan processing by Xanthomonas plant pathogens and its role in the activation of virulence factors.		RNA-Seq		TRANSCRIPTOMIC	cDNA	Xanthomonas citri pv. citri			Illumina HiSeq 2500	34193873	306					Bacterial culture
SRR12800515	SRX9269484	SRP286862	SRS7498361	SRA1140871	PRJNA668298	SAMN16403203	NCBI	GSE159288		Xyloglucan processing by Xanthomonas plant pathogens and its role in the activation of virulence factors.		RNA-Seq		TRANSCRIPTOMIC	cDNA	Xanthomonas citri pv. citri			Illumina HiSeq 2500	34193873	306					Bacterial culture
SRR8405214	SRX5217078	SRP176470	SRS4221107	SRA831547	PRJNA513356	SAMN10711489	CREC,UF		RNA-seq was used to determine the transcription profile of dksA, spoT/relA (ppGpp0) and wild-type Xcc306. Transcriptome analysis give us insight into how stringent response regulators ppGpp and DksA promote virulence and host adaptation of Xanthomonas citri	Stringent response regulator ppGpp and DksA contribute to virulence and host adaptation of Xanthomonas citri	WT1	RNA-Seq		TRANSCRIPTOMIC	RANDOM	Xanthomonas citri			Illumina HiSeq 3000			2017-03	USA: Florida	leaf	cell culture					yanan zhang	citrus						WT1					nian wang
SRR8405213	SRX5217079	SRP176470	SRS4221109	SRA831547	PRJNA513356	SAMN10711490	CREC,UF		RNA-seq was used to determine the transcription profile of dksA, spoT/relA (ppGpp0) and wild-type Xcc306. Transcriptome analysis give us insight into how stringent response regulators ppGpp and DksA promote virulence and host adaptation of Xanthomonas citri	Stringent response regulator ppGpp and DksA contribute to virulence and host adaptation of Xanthomonas citri	WT2	RNA-Seq		TRANSCRIPTOMIC	RANDOM	Xanthomonas citri			Illumina HiSeq 3000			2017-03	USA: Florida	leaf	cell culture					yanan zhang	citrus						WT2					nian wang
SRR8405206	SRX5217086	SRP176470	SRS4221115	SRA831547	PRJNA513356	SAMN10711491	CREC,UF		RNA-seq was used to determine the transcription profile of dksA, spoT/relA (ppGpp0) and wild-type Xcc306. Transcriptome analysis give us insight into how stringent response regulators ppGpp and DksA promote virulence and host adaptation of Xanthomonas citri	Stringent response regulator ppGpp and DksA contribute to virulence and host adaptation of Xanthomonas citri	WT3	RNA-Seq		TRANSCRIPTOMIC	RANDOM	Xanthomonas citri			Illumina HiSeq 3000			2017-03	USA: Florida	leaf	cell culture					yanan zhang	citrus						WT3					nian wang
SRR4533261	SRX2303094	SRP092273	SRS1767705	SRA487402	PRJNA350867	SAMN05949221	Zhejiang Sci-Tech University	Xanthomonas oryzae pv. oryzicola strain:BLS256	no treatment	Xanthomonas oryzae pv. oryzicola BLS256 Transcriptome	BLS256_2-1	RNA-Seq		TRANSCRIPTOMIC	PCR	Xanthomonas oryzae pv. oryzicola		no treatment	Illumina HiSeq 2000		BLS256	none	none										none												none
SRR11822972	SRX8373584	SRP092273	SRS6688749	SRA1077905	PRJNA350867	SAMN14987401	Shanghai Jiao Tong University	Xanthomonas oryzae pv. oryzicola strain:BLS256	del tadA gene	Xanthomonas oryzae pv. oryzicola BLS256 Transcriptome	del-tadA-1	RNA-Seq		TRANSCRIPTOMIC	PCR	Xanthomonas oryzae			Illumina HiSeq 2500		BLS256	none	none								rice		none												none
SRR11822971	SRX8373585	SRP092273	SRS6688750	SRA1077905	PRJNA350867	SAMN14987402	Shanghai Jiao Tong University	Xanthomonas oryzae pv. oryzicola strain:BLS256	del tadA gene	Xanthomonas oryzae pv. oryzicola BLS256 Transcriptome	del-tadA-2	RNA-Seq		TRANSCRIPTOMIC	PCR	Xanthomonas oryzae			Illumina HiSeq 2500		BLS256	none	none								rice		none												none
SRR4533260	SRX2303093	SRP092273	SRS1767704	SRA487402	PRJNA350867	SAMN05949220	Zhejiang Sci-Tech University	Xanthomonas oryzae pv. oryzicola strain:BLS256	no treatment	Xanthomonas oryzae pv. oryzicola BLS256 Transcriptome	BLS256_1-1	RNA-Seq		TRANSCRIPTOMIC	PCR	Xanthomonas oryzae pv. oryzicola		no treatment	Illumina HiSeq 2000		BLS256	none	none										none												none
SRR10902689	SRX7570866	SRP242190	SRS6006506	SRA1027157	PRJNA598165	SAMN13501137	Uniandes	Xanthomonas phaseoli pv. manihotis strain:CIO151	Total RNA was extracted using a modified hot phenol-chloroform manual extraction method. Briefly, each strain was grown on solid medium (NYGA) and a single colony was subcultured in 30 ml of NYG medium and incubated in constant agitation for 18 hours from an initial OD600 of 0.002; cells were harvested at 18 hours. Cells were then centrifuged, placed on ice, and mixed with hot acid phenol (pH 4.5…	Xanthomonas phaseoli pv. manihotis strain:CIO151 Transcriptome or Gene expression	2S	RNA-Seq		TRANSCRIPTOMIC	unspecified	Xanthomonas phaseoli pv. manihotis			Illumina HiSeq 2000		CIO151	1995	Colombia	Diseased plant	RNA from cell culture						Cassava												CFBP:7661			Cassava
SRR10902690	SRX7570865	SRP242190	SRS6006506	SRA1027157	PRJNA598165	SAMN13501137	Uniandes	Xanthomonas phaseoli pv. manihotis strain:CIO151	Total RNA was extracted using a modified hot phenol-chloroform manual extraction method. Briefly, each strain was grown on solid medium (NYGA) and a single colony was subcultured in 30 ml of NYG medium and incubated in constant agitation for 18 hours from an initial OD600 of 0.002; cells were harvested at 18 hours. Cells were then centrifuged, placed on ice, and mixed with hot acid phenol (pH 4.5…	Xanthomonas phaseoli pv. manihotis strain:CIO151 Transcriptome or Gene expression	1S	RNA-Seq		TRANSCRIPTOMIC	unspecified	Xanthomonas phaseoli pv. manihotis			Illumina HiSeq 2000		CIO151	1995	Colombia	Diseased plant	RNA from cell culture						Cassava												CFBP:7661			Cassava
SRR10902691	SRX7570864	SRP242190	SRS6006506	SRA1027157	PRJNA598165	SAMN13501137	Uniandes	Xanthomonas phaseoli pv. manihotis strain:CIO151	Total RNA was extracted using a modified hot phenol-chloroform manual extraction method. Briefly, each strain was grown on solid medium (NYGA) and a single colony was subcultured in 30 ml of NYG medium and incubated in constant agitation for 18 hours from an initial OD600 of 0.002; cells were harvested at 18 hours. Cells were then centrifuged, placed on ice, and mixed with hot acid phenol (pH 4.5…	Xanthomonas phaseoli pv. manihotis strain:CIO151 Transcriptome or Gene expression	2V	RNA-Seq		TRANSCRIPTOMIC	unspecified	Xanthomonas phaseoli pv. manihotis			Illumina HiSeq 2000		CIO151	1995	Colombia	Diseased plant	RNA from cell culture						Cassava												CFBP:7661			Cassava
SRR10902692	SRX7570863	SRP242190	SRS6006506	SRA1027157	PRJNA598165	SAMN13501137	Uniandes	Xanthomonas phaseoli pv. manihotis strain:CIO151	Total RNA was extracted using a modified hot phenol-chloroform manual extraction method. Briefly, each strain was grown on solid medium (NYGA) and a single colony was subcultured in 30 ml of NYG medium and incubated in constant agitation for 18 hours from an initial OD600 of 0.002; cells were harvested at 18 hours. Cells were then centrifuged, placed on ice, and mixed with hot acid phenol (pH 4.5…	Xanthomonas phaseoli pv. manihotis strain:CIO151 Transcriptome or Gene expression	1V	RNA-Seq		TRANSCRIPTOMIC	unspecified	Xanthomonas phaseoli pv. manihotis			Illumina HiSeq 2000		CIO151	1995	Colombia	Diseased plant	RNA from cell culture						Cassava												CFBP:7661			Cassava
SRR10691737	SRX7368472	SRP237552	SRS5826916	SRA1011976	PRJNA595608	SAMN13561704	NCBI	GSE142035		Escalation in the host-pathogen arms race: a host resistance response corresponds to a heightened bacterial virulence response		RNA-Seq		TRANSCRIPTOMIC	cDNA	Xanthomonas vasicola			Illumina HiSeq 4000	33428681						bacterial cell			bacterial in culture						bacterial cell
SRR10691738	SRX7368473	SRP237552	SRS5826919	SRA1011976	PRJNA595608	SAMN13561725	NCBI	GSE142035		Escalation in the host-pathogen arms race: a host resistance response corresponds to a heightened bacterial virulence response		RNA-Seq		TRANSCRIPTOMIC	cDNA	Xanthomonas vasicola			Illumina HiSeq 4000	33428681						bacterial cell			bacterial in culture						bacterial cell
SRR10691739	SRX7368474	SRP237552	SRS5826920	SRA1011976	PRJNA595608	SAMN13561723	NCBI	GSE142035		Escalation in the host-pathogen arms race: a host resistance response corresponds to a heightened bacterial virulence response		RNA-Seq		TRANSCRIPTOMIC	cDNA	Xanthomonas vasicola			Illumina HiSeq 4000	33428681						bacterial cell			bacterial in culture						bacterial cell
SRR1618832	SRX738298	SRP049162	SRS726134	SRA192953	PRJNA264525	SAMN03135186	Gene Expression Omnibus	GSE62601		Role of YbeY in Yersinia enterocolitica O:3		RNA-Seq		TRANSCRIPTOMIC	cDNA	Yersinia enterocolitica subsp. palearctica Y11			Illumina HiSeq 2000	25416689	Y11					WT_37_1		wild type										logarythmic phase	type strain of Yersinia enterocolitica subsp. palearctica
SRR1618833	SRX738299	SRP049162	SRS726135	SRA192953	PRJNA264525	SAMN03135183	Gene Expression Omnibus	GSE62601		Role of YbeY in Yersinia enterocolitica O:3		RNA-Seq		TRANSCRIPTOMIC	cDNA	Yersinia enterocolitica subsp. palearctica Y11			Illumina HiSeq 2000	25416689	Y11					WT_37_2		wild type										logarythmic phase	type strain of Yersinia enterocolitica subsp. palearctica
SRR1826153	SRX897367	SRP055814	SRS862946	SRA245515	PRJNA277186	SAMN03387147	Gene Expression Omnibus	GSE66516		Role of RfaH in Yersinia enterocolitica O:3		RNA-Seq		TRANSCRIPTOMIC	cDNA	Yersinia enterocolitica subsp. palearctica Y11			Illumina HiSeq 2000	27342557	Y11					bacteria		wild type										logarithmic phase	type strain of Yersinia enterocolitica subsp. palearctica
SRR1826154	SRX897368	SRP055814	SRS862945	SRA245515	PRJNA277186	SAMN03387158	Gene Expression Omnibus	GSE66516		Role of RfaH in Yersinia enterocolitica O:3		RNA-Seq		TRANSCRIPTOMIC	cDNA	Yersinia enterocolitica subsp. palearctica Y11			Illumina HiSeq 2000	27342557	Y11					bacteria		wild type										logarithmic phase	type strain of Yersinia enterocolitica subsp. palearctica
SRR10756551	SRX7431060	SRP238533	SRS5876954	SRA1015603	PRJNA597225	SAMN13670885	NCBI	GSE142509		In vivo transcriptome analysis provides insights into host-dependent expression of virulence factors by Yersinia entomophaga MH96, during infection of Galleria mellonella		RNA-Seq		TRANSCRIPTOMIC	cDNA	Yersinia entomophaga			Illumina HiSeq 2500	33561230	MH96					exponential_25C_bacterial culture												exponential	type strain of Yersinia entomophaga
SRR10756552	SRX7431061	SRP238533	SRS5876955	SRA1015603	PRJNA597225	SAMN13670884	NCBI	GSE142509		In vivo transcriptome analysis provides insights into host-dependent expression of virulence factors by Yersinia entomophaga MH96, during infection of Galleria mellonella		RNA-Seq		TRANSCRIPTOMIC	cDNA	Yersinia entomophaga			Illumina HiSeq 2500	33561230	MH96					exponential_25C_bacterial culture												exponential	type strain of Yersinia entomophaga
SRR10756553	SRX7431062	SRP238533	SRS5876956	SRA1015603	PRJNA597225	SAMN13670883	NCBI	GSE142509		In vivo transcriptome analysis provides insights into host-dependent expression of virulence factors by Yersinia entomophaga MH96, during infection of Galleria mellonella		RNA-Seq		TRANSCRIPTOMIC	cDNA	Yersinia entomophaga			Illumina HiSeq 2500	33561230	MH96					lag_25C_bacterial culture												lag	type strain of Yersinia entomophaga
SRR10756554	SRX7431063	SRP238533	SRS5876957	SRA1015603	PRJNA597225	SAMN13670882	NCBI	GSE142509		In vivo transcriptome analysis provides insights into host-dependent expression of virulence factors by Yersinia entomophaga MH96, during infection of Galleria mellonella		RNA-Seq		TRANSCRIPTOMIC	cDNA	Yersinia entomophaga			Illumina HiSeq 2500	33561230	MH96					lag_25C_bacterial culture												lag	type strain of Yersinia entomophaga
SRR10756555	SRX7431064	SRP238533	SRS5876958	SRA1015603	PRJNA597225	SAMN13670881	NCBI	GSE142509		In vivo transcriptome analysis provides insights into host-dependent expression of virulence factors by Yersinia entomophaga MH96, during infection of Galleria mellonella		RNA-Seq		TRANSCRIPTOMIC	cDNA	Yersinia entomophaga			Illumina HiSeq 2500	33561230	MH96					exponential_37C_bacterial culture												exponential	type strain of Yersinia entomophaga
SRR10756556	SRX7431065	SRP238533	SRS5876959	SRA1015603	PRJNA597225	SAMN13670880	NCBI	GSE142509		In vivo transcriptome analysis provides insights into host-dependent expression of virulence factors by Yersinia entomophaga MH96, during infection of Galleria mellonella		RNA-Seq		TRANSCRIPTOMIC	cDNA	Yersinia entomophaga			Illumina HiSeq 2500	33561230	MH96					exponential_37C_bacterial culture												exponential	type strain of Yersinia entomophaga
SRR10756557	SRX7431066	SRP238533	SRS5876960	SRA1015603	PRJNA597225	SAMN13670879	NCBI	GSE142509		In vivo transcriptome analysis provides insights into host-dependent expression of virulence factors by Yersinia entomophaga MH96, during infection of Galleria mellonella		RNA-Seq		TRANSCRIPTOMIC	cDNA	Yersinia entomophaga			Illumina HiSeq 2500	33561230	MH96					stationary_25C_bacterial culture												stationary	type strain of Yersinia entomophaga
SRR10756558	SRX7431067	SRP238533	SRS5876961	SRA1015603	PRJNA597225	SAMN13670878	NCBI	GSE142509		In vivo transcriptome analysis provides insights into host-dependent expression of virulence factors by Yersinia entomophaga MH96, during infection of Galleria mellonella		RNA-Seq		TRANSCRIPTOMIC	cDNA	Yersinia entomophaga			Illumina HiSeq 2500	33561230	MH96					stationary_25C_bacterial culture												stationary	type strain of Yersinia entomophaga
SRR6894071	SRX3844057	SRP136416	SRS3089476	SRA672864	PRJNA445607	SAMN08793982	NCBI	GSE112313		Protein Acetylation Mediated by YfiQ and CobB Is Involved in the Virulence and Stress II		RNA-Seq		TRANSCRIPTOMIC	cDNA	Yersinia pestis			Illumina HiSeq 2000	29610260	Wild type strain Yersinia pestis biovar Microtus str. 91001					bacterial culture
SRR6894072	SRX3844058	SRP136416	SRS3089477	SRA672864	PRJNA445607	SAMN08793981	NCBI	GSE112313		Protein Acetylation Mediated by YfiQ and CobB Is Involved in the Virulence and Stress II		RNA-Seq		TRANSCRIPTOMIC	cDNA	Yersinia pestis			Illumina HiSeq 2000	29610260	Wild type strain Yersinia pestis biovar Microtus str. 91001					bacterial culture
SRR3183628	SRX1597381	SRP070692	SRS1307412	SRA357037	PRJNA312904	SAMN04510318	NCBI	GSE78186		Transcriptomic analysis of the marine oil-degrading bacterium Acinetobacter venetianus RAG-1 reveals genes important in dodecane uptake and utilization.		RNA-Seq		TRANSCRIPTOMIC	cDNA	Acinetobacter venetianus RAG-1 = CIP 110063			Illumina HiSeq 2000	27664055						Bacterial
SRR3183629	SRX1597382	SRP070692	SRS1307410	SRA357037	PRJNA312904	SAMN04510319	NCBI	GSE78186		Transcriptomic analysis of the marine oil-degrading bacterium Acinetobacter venetianus RAG-1 reveals genes important in dodecane uptake and utilization.		RNA-Seq		TRANSCRIPTOMIC	cDNA	Acinetobacter venetianus RAG-1 = CIP 110063			Illumina HiSeq 2000	27664055						Bacterial
SRR3183630	SRX1597383	SRP070692	SRS1307407	SRA357037	PRJNA312904	SAMN04510320	NCBI	GSE78186		Transcriptomic analysis of the marine oil-degrading bacterium Acinetobacter venetianus RAG-1 reveals genes important in dodecane uptake and utilization.		RNA-Seq		TRANSCRIPTOMIC	cDNA	Acinetobacter venetianus RAG-1 = CIP 110063			Illumina HiSeq 2000	27664055						Bacterial
SRR4011576	SRX2006862	SRP081045	SRS1605811	SRA449447	PRJNA338057	SAMN05520729	The University of Texas at Austin	Aggregatibacter actinomycetemcomitans strain:624		Iron and Fur gene regulation by an opportunistic pathogen		RNA-Seq		TRANSCRIPTOMIC	RT-PCR	Aggregatibacter actinomycetemcomitans		colony biofilms of the wild type were grown in an anaerobic chamber on rich media	Illumina HiSeq 2000		624 wt	not applicable	not applicable	not applicable						not applicable	not applicable	not applicable	not applicable	RNA-seq wild type rich media 1
SRR4011578	SRX2006863	SRP081045	SRS1605812	SRA449447	PRJNA338057	SAMN05520730	The University of Texas at Austin	Aggregatibacter actinomycetemcomitans strain:624		Iron and Fur gene regulation by an opportunistic pathogen		RNA-Seq		TRANSCRIPTOMIC	RT-PCR	Aggregatibacter actinomycetemcomitans		colony biofilms of the wild type were grown in an anaerobic chamber on rich media	Illumina HiSeq 2000		624 wt	not applicable	not applicable	not applicable						not applicable	not applicable	not applicable	not applicable	RNA-seq wild type rich media 2
SRR4011729	SRX2006864	SRP081045	SRS1605813	SRA449447	PRJNA338057	SAMN05520731	The University of Texas at Austin	Aggregatibacter actinomycetemcomitans strain:624		Iron and Fur gene regulation by an opportunistic pathogen		RNA-Seq		TRANSCRIPTOMIC	RT-PCR	Aggregatibacter actinomycetemcomitans		colony biofilms of the wild type were grown in an anaerobic chamber on iron-chelated media	Illumina HiSeq 2000		624 wt	not applicable	not applicable	not applicable						not applicable	not applicable	not applicable	not applicable	RNA-seq wild type low-iron media 1
SRR4011730	SRX2006865	SRP081045	SRS1605814	SRA449447	PRJNA338057	SAMN05520732	The University of Texas at Austin	Aggregatibacter actinomycetemcomitans strain:624		Iron and Fur gene regulation by an opportunistic pathogen		RNA-Seq		TRANSCRIPTOMIC	RT-PCR	Aggregatibacter actinomycetemcomitans		colony biofilms of the wild type were grown in an anaerobic chamber on iron-chelated media	Illumina HiSeq 2000		624 wt	not applicable	not applicable	not applicable						not applicable	not applicable	not applicable	not applicable	RNA-seq wild type low-iron media 2
SRR2412142	SRX1222536	SRP063553	SRS1064375	SRA297146	PRJNA295262	SAMN04045271	USDA/ARS/BHNRC	Citrobacter rodentium strain:ATCC 51459 (DBS100)		Citrobacter rodentium strain:ATCC 51459 (DBS100) Transcriptome or Gene expression	FM1	RNA-Seq		TRANSCRIPTOMIC	RT-PCR	Citrobacter rodentium		RNA isolated from 10% fecal homogenates prepared from C. rodentium infected mice.	Illumina HiSeq 2500	26837900	ATCC 51459 (DBS 100)	2012-11	USA		feces						Mus musculus
SRR2412143	SRX1222538	SRP063553	SRS1064378	SRA297146	PRJNA295262	SAMN04045272	USDA/ARS/BHNRC	Citrobacter rodentium strain:ATCC 51459 (DBS100)		Citrobacter rodentium strain:ATCC 51459 (DBS100) Transcriptome or Gene expression	HA2	RNA-Seq		TRANSCRIPTOMIC	RT-PCR	Citrobacter rodentium		RNA isolated from 10% fecal homogenates prepared from C. rodentium infected mice.	Illumina HiSeq 2500	26837900	ATCC 51459 (DBS 100)	2012-11	USA		feces						Mus musculus
SRR2412144	SRX1222539	SRP063553	SRS1064379	SRA297146	PRJNA295262	SAMN04045273	USDA/ARS/BHNRC	Citrobacter rodentium strain:ATCC 51459 (DBS100)		Citrobacter rodentium strain:ATCC 51459 (DBS100) Transcriptome or Gene expression	HA3	RNA-Seq		TRANSCRIPTOMIC	RT-PCR	Citrobacter rodentium		RNA isolated from 10% fecal homogenates prepared from C. rodentium infected mice.	Illumina HiSeq 2500	26837900	ATCC 51459 (DBS 100)	2012-11	USA		feces						Mus musculus
SRR11652663	SRX8213714	SRP259317	SRS6572929	SRA1070658	PRJNA629490	SAMN14777224	Korea Maritime & Ocean University		Ribosomal RNA from the purified RNA (RIN > 8) was removed by the Anydeplete probe (Nugen) and the remaining RNA was used to construct sequencing library by Truseq Stranded Total RNA H/M/R Prep kit (Illumina) according to the manufacturers recommendations. The quality of the amplified libraries was verified by capillary electrophoresis (Bioanalyzer). NovaSeq 6000 (Illumina) platform was used for t…	Transcriptional profile of Edwardsiella piscicida CK108	WT_3	RNA-Seq		TRANSCRIPTOMIC	cDNA	Edwardsiella piscicida			Illumina NovaSeq 6000		CK108	2011-04-13	South Korea: Busan	diseased flounder	whole organism						fish
SRR11652664	SRX8213713	SRP259317	SRS6572929	SRA1070658	PRJNA629490	SAMN14777224	Korea Maritime & Ocean University		Ribosomal RNA from the purified RNA (RIN > 8) was removed by the Anydeplete probe (Nugen) and the remaining RNA was used to construct sequencing library by Truseq Stranded Total RNA H/M/R Prep kit (Illumina) according to the manufacturers recommendations. The quality of the amplified libraries was verified by capillary electrophoresis (Bioanalyzer). NovaSeq 6000 (Illumina) platform was used for t…	Transcriptional profile of Edwardsiella piscicida CK108	WT_1	RNA-Seq		TRANSCRIPTOMIC	cDNA	Edwardsiella piscicida			Illumina NovaSeq 6000		CK108	2011-04-13	South Korea: Busan	diseased flounder	whole organism						fish
SRR11652672	SRX8213705	SRP259317	SRS6572929	SRA1070658	PRJNA629490	SAMN14777224	Korea Maritime & Ocean University		Ribosomal RNA from the purified RNA (RIN > 8) was removed by the Anydeplete probe (Nugen) and the remaining RNA was used to construct sequencing library by Truseq Stranded Total RNA H/M/R Prep kit (Illumina) according to the manufacturers recommendations. The quality of the amplified libraries was verified by capillary electrophoresis (Bioanalyzer). NovaSeq 6000 (Illumina) platform was used for t…	Transcriptional profile of Edwardsiella piscicida CK108	WT_4	RNA-Seq		TRANSCRIPTOMIC	cDNA	Edwardsiella piscicida			Illumina NovaSeq 6000		CK108	2011-04-13	South Korea: Busan	diseased flounder	whole organism						fish
SRR1569901	SRX696231	SRP046367	SRS697326	SRA182399	PRJNA258394	SAMN02997349	University of Alberta	Methylomonas denitrificans strain:FJG1		Methylomonas denitrificans strain:FJG1 Genome sequencing		RNA-Seq		TRANSCRIPTOMIC	unspecified	Methylomonas denitrificans			Illumina HiSeq 2000	25580993	FJG1	NA	NA	NA	missing														type strain of Methylomonas denitrificans
SRR1570066	SRX696231	SRP046367	SRS697326	SRA182399	PRJNA258394	SAMN02997349	University of Alberta	Methylomonas denitrificans strain:FJG1		Methylomonas denitrificans strain:FJG1 Genome sequencing		RNA-Seq		TRANSCRIPTOMIC	unspecified	Methylomonas denitrificans			Illumina HiSeq 2000	25580993	FJG1	NA	NA	NA	missing														type strain of Methylomonas denitrificans
SRR1570757	SRX696231	SRP046367	SRS697326	SRA182399	PRJNA258394	SAMN02997349	University of Alberta	Methylomonas denitrificans strain:FJG1		Methylomonas denitrificans strain:FJG1 Genome sequencing		RNA-Seq		TRANSCRIPTOMIC	unspecified	Methylomonas denitrificans			Illumina HiSeq 2000	25580993	FJG1	NA	NA	NA	missing														type strain of Methylomonas denitrificans
SRR1570763	SRX696231	SRP046367	SRS697326	SRA182399	PRJNA258394	SAMN02997349	University of Alberta	Methylomonas denitrificans strain:FJG1		Methylomonas denitrificans strain:FJG1 Genome sequencing		RNA-Seq		TRANSCRIPTOMIC	unspecified	Methylomonas denitrificans			Illumina HiSeq 2000	25580993	FJG1	NA	NA	NA	missing														type strain of Methylomonas denitrificans
SRR1571549	SRX696231	SRP046367	SRS697326	SRA182399	PRJNA258394	SAMN02997349	University of Alberta	Methylomonas denitrificans strain:FJG1		Methylomonas denitrificans strain:FJG1 Genome sequencing		RNA-Seq		TRANSCRIPTOMIC	unspecified	Methylomonas denitrificans			Illumina HiSeq 2000	25580993	FJG1	NA	NA	NA	missing														type strain of Methylomonas denitrificans
SRR1571551	SRX696231	SRP046367	SRS697326	SRA182399	PRJNA258394	SAMN02997349	University of Alberta	Methylomonas denitrificans strain:FJG1		Methylomonas denitrificans strain:FJG1 Genome sequencing		RNA-Seq		TRANSCRIPTOMIC	unspecified	Methylomonas denitrificans			Illumina HiSeq 2000	25580993	FJG1	NA	NA	NA	missing														type strain of Methylomonas denitrificans
SRR1730454	SRX696231	SRP046367	SRS697326	SRA182399	PRJNA258394	SAMN02997349	University of Alberta	Methylomonas denitrificans strain:FJG1		Methylomonas denitrificans strain:FJG1 Genome sequencing		RNA-Seq		TRANSCRIPTOMIC	unspecified	Methylomonas denitrificans			Illumina HiSeq 2000	25580993	FJG1	NA	NA	NA	missing														type strain of Methylomonas denitrificans
SRR1730512	SRX696231	SRP046367	SRS697326	SRA182399	PRJNA258394	SAMN02997349	University of Alberta	Methylomonas denitrificans strain:FJG1		Methylomonas denitrificans strain:FJG1 Genome sequencing		RNA-Seq		TRANSCRIPTOMIC	unspecified	Methylomonas denitrificans			Illumina HiSeq 2000	25580993	FJG1	NA	NA	NA	missing														type strain of Methylomonas denitrificans
SRR8508226	SRX5311927	SRP182958	SRS4309181	SRA841449	PRJNA517935	SAMN10847882	NCBI	GSE125909		A mutagenic screen identifies a TonB-dependent receptor required for the lanthanide metal switch in the Type I methanotroph “Methylotuvimicrobium buryatense” 5GB1C		RNA-Seq		TRANSCRIPTOMIC	cDNA	Methylomicrobium buryatense			Illumina HiSeq 2000	31085692	5GB1C					exponential phase culture		Wild-type							exponential phase culture
SRR8508227	SRX5311928	SRP182958	SRS4309182	SRA841449	PRJNA517935	SAMN10847881	NCBI	GSE125909		A mutagenic screen identifies a TonB-dependent receptor required for the lanthanide metal switch in the Type I methanotroph “Methylotuvimicrobium buryatense” 5GB1C		RNA-Seq		TRANSCRIPTOMIC	cDNA	Methylomicrobium buryatense			Illumina HiSeq 2000	31085692	5GB1C					exponential phase culture		Wild-type							exponential phase culture
SRR8508228	SRX5311929	SRP182958	SRS4309183	SRA841449	PRJNA517935	SAMN10847880	NCBI	GSE125909		A mutagenic screen identifies a TonB-dependent receptor required for the lanthanide metal switch in the Type I methanotroph “Methylotuvimicrobium buryatense” 5GB1C		RNA-Seq		TRANSCRIPTOMIC	cDNA	Methylomicrobium buryatense			Illumina HiSeq 2000	31085692	5GB1C					exponential phase culture		Wild-type							exponential phase culture
SRR8508229	SRX5311930	SRP182958	SRS4309184	SRA841449	PRJNA517935	SAMN10847879	NCBI	GSE125909		A mutagenic screen identifies a TonB-dependent receptor required for the lanthanide metal switch in the Type I methanotroph “Methylotuvimicrobium buryatense” 5GB1C		RNA-Seq		TRANSCRIPTOMIC	cDNA	Methylomicrobium buryatense			Illumina HiSeq 2000	31085692	5GB1C					exponential phase culture		Wild-type							exponential phase culture
SRR833235	SRX270948	SRP021461	SRS424562	SRA074199	PRJNA196577	SAMN02087656	Gene Expression Omnibus	Moraxella catarrhalis O35E		Moraxella catarrhalis O35E Transcriptome or Gene expression		RNA-Seq		TRANSCRIPTOMIC	cDNA	Moraxella catarrhalis O35E			Illumina HiSeq 2000		O35E					continuous growth at 37°C
SRR833236	SRX270949	SRP021461	SRS424563	SRA074199	PRJNA196577	SAMN02087657	Gene Expression Omnibus	Moraxella catarrhalis O35E		Moraxella catarrhalis O35E Transcriptome or Gene expression		RNA-Seq		TRANSCRIPTOMIC	cDNA	Moraxella catarrhalis O35E			Illumina HiSeq 2000		O35E					continuous growth at 37°C
SRR833237	SRX270950	SRP021461	SRS424564	SRA074199	PRJNA196577	SAMN02087658	Gene Expression Omnibus	Moraxella catarrhalis O35E		Moraxella catarrhalis O35E Transcriptome or Gene expression		RNA-Seq		TRANSCRIPTOMIC	cDNA	Moraxella catarrhalis O35E			Illumina HiSeq 2000		O35E					continuous growth at 37°C
SRR7467827	SRX4337702	SRP151901	SRS3498685	SRA732695	PRJNA479451	SAMN09537635	NCBI	GSE116587		Swarmer Cell Development of the Bacterium Proteus mirabilis Requires the Conserved Enterobacterial Common Antigen Biosynthesis Gene rffG		RNA-Seq		TRANSCRIPTOMIC	cDNA	Proteus mirabilis			NextSeq 500	29967121	BB2000					Wildtype consolidator cells		wild type
SRR7467828	SRX4337703	SRP151901	SRS3498686	SRA732695	PRJNA479451	SAMN09537631	NCBI	GSE116587		Swarmer Cell Development of the Bacterium Proteus mirabilis Requires the Conserved Enterobacterial Common Antigen Biosynthesis Gene rffG		RNA-Seq		TRANSCRIPTOMIC	cDNA	Proteus mirabilis			NextSeq 500	29967121	BB2000					Wildtype consolidator cells		wild type
SRR9109005	SRX5883499	SRP199217	SRS4806029	SRA889622	PRJNA544269	SAMN11831248	NCBI	GSE131647		Peer pressure from a Proteus mirabilis self-recognition system controls participation in cooperative swarm motility		RNA-Seq		TRANSCRIPTOMIC	cDNA	Proteus mirabilis			NextSeq 500	31323074	BB2000					Wildtype consolidator cells		wildtype
SRR9109006	SRX5883500	SRP199217	SRS4806030	SRA889622	PRJNA544269	SAMN11831247	NCBI	GSE131647		Peer pressure from a Proteus mirabilis self-recognition system controls participation in cooperative swarm motility		RNA-Seq		TRANSCRIPTOMIC	cDNA	Proteus mirabilis			NextSeq 500	31323074	BB2000					Wildtype consolidator cells		wildtype
SRR7077088	SRX4006858	SRP143599	SRS3228745	SRA696463	PRJNA439779	SAMN08769275	JGI			Pseudomonas brassicacearum Q8r1-96 transcriptome - Q8r1-96a	BZUNS	RNA-Seq		TRANSCRIPTOMIC	other	Pseudomonas brassicacearum			Illumina HiSeq 2500		Q8r1-96	missing	USA: Washington	missing							not applicable		missing												missing
SRR7077087	SRX4006859	SRP143602	SRS3228748	SRA696463	PRJNA439789	SAMN08769272	JGI			Pseudomonas brassicacearum Q8r1-96 transcriptome - Q8r1-96b	BZUNT	RNA-Seq		TRANSCRIPTOMIC	other	Pseudomonas brassicacearum			Illumina HiSeq 2500		Q8r1-96	missing	USA: Washington	missing							not applicable		missing												missing
SRR7077089	SRX4006857	SRP143600	SRS3228746	SRA696463	PRJNA439790	SAMN08769271	JGI			Pseudomonas brassicacearum Q8r1-96 transcriptome - Q8r1-96c	BZUNU	RNA-Seq		TRANSCRIPTOMIC	other	Pseudomonas brassicacearum			Illumina HiSeq 2500		Q8r1-96	missing	USA: Washington	missing							not applicable		missing												missing
SRR1002659	SRX360093	SRP030410	SRS487841	SRA104264	PRJNA221338	SAMN02363686	Gene Expression Omnibus	GSE51145		Highly efficient methane biocatalysis revealed in a methanotrophic bacterium		RNA-Seq		TRANSCRIPTOMIC	cDNA	Methylotuvimicrobium alcaliphilum 20Z			Illumina HiSeq 2000	24302011	20Z					Batch growth on methane													type strain of Methylomicrobium alcaliphilum
SRR1002660	SRX360094	SRP030410	SRS487842	SRA104264	PRJNA221338	SAMN02363688	Gene Expression Omnibus	GSE51145		Highly efficient methane biocatalysis revealed in a methanotrophic bacterium		RNA-Seq		TRANSCRIPTOMIC	cDNA	Methylotuvimicrobium alcaliphilum 20Z			Illumina HiSeq 2000	24302011	20Z					Batch growth on methane													type strain of Methylomicrobium alcaliphilum
SRR1002661	SRX360095	SRP030410	SRS487843	SRA104264	PRJNA221338	SAMN02363690	Gene Expression Omnibus	GSE51145		Highly efficient methane biocatalysis revealed in a methanotrophic bacterium		RNA-Seq		TRANSCRIPTOMIC	cDNA	Methylotuvimicrobium alcaliphilum 20Z			Illumina HiSeq 2000	24302011	20Z					Batch growth on methane													type strain of Methylomicrobium alcaliphilum
SRR1002662	SRX360096	SRP030410	SRS487844	SRA104264	PRJNA221338	SAMN02363698	Gene Expression Omnibus	GSE51145		Highly efficient methane biocatalysis revealed in a methanotrophic bacterium		RNA-Seq		TRANSCRIPTOMIC	cDNA	Methylotuvimicrobium alcaliphilum 20Z			Illumina HiSeq 2000	24302011	20Z					Batch growth on methane													type strain of Methylomicrobium alcaliphilum
SRR10246874	SRX6965446	SRP224791	SRS5491273	SRA975025	PRJNA576460	SAMN12994695	NCBI	GSE138586		Elevated intracellular cyclic-di-GMP level in Shewanella oneidensis increases expression of c-type cytochromes		RNA-Seq		TRANSCRIPTOMIC	cDNA	Shewanella oneidensis			Illumina HiSeq 2500	32729223	MR-1					bacteria		wild type											type strain of Shewanella oneidensis
SRR10246875	SRX6965447	SRP224791	SRS5491274	SRA975025	PRJNA576460	SAMN12994694	NCBI	GSE138586		Elevated intracellular cyclic-di-GMP level in Shewanella oneidensis increases expression of c-type cytochromes		RNA-Seq		TRANSCRIPTOMIC	cDNA	Shewanella oneidensis			Illumina HiSeq 2500	32729223	MR-1					bacteria		wild type											type strain of Shewanella oneidensis
SRR10246876	SRX6965448	SRP224791	SRS5491275	SRA975025	PRJNA576460	SAMN12994693	NCBI	GSE138586		Elevated intracellular cyclic-di-GMP level in Shewanella oneidensis increases expression of c-type cytochromes		RNA-Seq		TRANSCRIPTOMIC	cDNA	Shewanella oneidensis			Illumina HiSeq 2500	32729223	MR-1					bacteria		wild type											type strain of Shewanella oneidensis
SRR10246877	SRX6965437	SRP224791	SRS5491264	SRA975025	PRJNA576460	SAMN12994692	NCBI	GSE138586		Elevated intracellular cyclic-di-GMP level in Shewanella oneidensis increases expression of c-type cytochromes		RNA-Seq		TRANSCRIPTOMIC	cDNA	Shewanella oneidensis			Illumina HiSeq 2500	32729223	MR-1					bacteria		wild type											type strain of Shewanella oneidensis
SRR10246878	SRX6965438	SRP224791	SRS5491265	SRA975025	PRJNA576460	SAMN12994691	NCBI	GSE138586		Elevated intracellular cyclic-di-GMP level in Shewanella oneidensis increases expression of c-type cytochromes		RNA-Seq		TRANSCRIPTOMIC	cDNA	Shewanella oneidensis			Illumina HiSeq 2500	32729223	MR-1					bacteria		wild type											type strain of Shewanella oneidensis
SRR10246879	SRX6965439	SRP224791	SRS5491266	SRA975025	PRJNA576460	SAMN12994690	NCBI	GSE138586		Elevated intracellular cyclic-di-GMP level in Shewanella oneidensis increases expression of c-type cytochromes		RNA-Seq		TRANSCRIPTOMIC	cDNA	Shewanella oneidensis			Illumina HiSeq 2500	32729223	MR-1					bacteria		wild type											type strain of Shewanella oneidensis
SRR12705316	SRX9184377	SRP285261	SRS7421160	SRA1130994	PRJNA665492	SAMN16255296	Portland State University		Sequenced by the Yale Center for Genome Analysis	Oxidative stress	Ser_C1	RNA-Seq		TRANSCRIPTOMIC	RANDOM	Serratia marcescens subsp. marcescens ATCC 13880			Illumina HiSeq 2500			2019-04-29	Not applicable	Laboratory	cell culture												Serratia_RNA_control_1					Portland State University
SRR12705315	SRX9184378	SRP285261	SRS7421161	SRA1130994	PRJNA665492	SAMN16255297	Portland State University		Sequenced by the Yale Center for Genome Analysis	Oxidative stress	Ser_C2	RNA-Seq		TRANSCRIPTOMIC	RANDOM	Serratia marcescens subsp. marcescens ATCC 13880			Illumina HiSeq 2500			2020-08-04	Not applicable	Laboratory	cell culture												Serratia_RNA_control_2					Portland State University
SRR12705314	SRX9184379	SRP285261	SRS7421167	SRA1130994	PRJNA665492	SAMN16255298	Portland State University		Sequenced by the Yale Center for Genome Analysis	Oxidative stress	Ser_C3	RNA-Seq		TRANSCRIPTOMIC	RANDOM	Serratia marcescens subsp. marcescens ATCC 13880			Illumina HiSeq 2500			2020-08-04	Not applicable	Laboratory	cell culture												Serratia_RNA_control_3					Portland State University
SRR13201368	SRX9634894	SRP296270	SRS7834909	SRA1167295	PRJNA682712	SAMN17005917	University of Lausanne		RNA PowerSoil Total RNA isolation kit (MoBio), twice treated with TURBO Dnase, depleted from rRNAs by RiboZero rRNA Removal Kit Bacteria, reverse transcribed, indexed and amplified by PCR using ScriptSeq v2 Bacteria kit and ScriptSq Index PCR primers set 1.	Genome-wide study of bacterial inoculant gene expression in soil	40SILTOEXA	RNA-Seq		TRANSCRIPTOMIC	cDNA	Pseudomonas veronii		silt	Illumina HiSeq 2500		1YdBTEX2	2017-05	Switzerland: Chavannes-pres-Renens, river bank Sorge	Hradcany: Czech Republic	natural community plus inoculant						aquifer			replicate = Biological replicate 1
SRR13201367	SRX9634895	SRP296270	SRS7834910	SRA1167295	PRJNA682712	SAMN17005918	University of Lausanne		RNA PowerSoil Total RNA isolation kit (MoBio), twice treated with TURBO Dnase, depleted from rRNAs by RiboZero rRNA Removal Kit Bacteria, reverse transcribed, indexed and amplified by PCR using ScriptSeq v2 Bacteria kit and ScriptSq Index PCR primers set 1.	Genome-wide study of bacterial inoculant gene expression in soil	41SILTOEXB	RNA-Seq		TRANSCRIPTOMIC	cDNA	Pseudomonas veronii		silt	Illumina HiSeq 2500		1YdBTEX2	2017-05	Switzerland: Chavannes-pres-Renens, river bank Sorge	Hradcany: Czech Republic	natural community plus inoculant						aquifer			replicate = Biological replicate 2
SRR13201366	SRX9634896	SRP296270	SRS7834911	SRA1167295	PRJNA682712	SAMN17005919	University of Lausanne		RNA PowerSoil Total RNA isolation kit (MoBio), twice treated with TURBO Dnase, depleted from rRNAs by RiboZero rRNA Removal Kit Bacteria, reverse transcribed, indexed and amplified by PCR using ScriptSeq v2 Bacteria kit and ScriptSq Index PCR primers set 1.	Genome-wide study of bacterial inoculant gene expression in soil	42SILTOEXC	RNA-Seq		TRANSCRIPTOMIC	cDNA	Pseudomonas veronii		silt	Illumina HiSeq 2500		1YdBTEX2	2017-05	Switzerland: Chavannes-pres-Renens, river bank Sorge	Hradcany: Czech Republic	natural community plus inoculant						aquifer			replicate = Biological replicate 3
SRR13201365	SRX9634897	SRP296270	SRS7834912	SRA1167295	PRJNA682712	SAMN17005920	University of Lausanne		RNA PowerSoil Total RNA isolation kit (MoBio), twice treated with TURBO Dnase, depleted from rRNAs by RiboZero rRNA Removal Kit Bacteria, reverse transcribed, indexed and amplified by PCR using ScriptSeq v2 Bacteria kit and ScriptSq Index PCR primers set 1.	Genome-wide study of bacterial inoculant gene expression in soil	43SILTOEXD	RNA-Seq		TRANSCRIPTOMIC	cDNA	Pseudomonas veronii		silt	Illumina HiSeq 2500		1YdBTEX2	2017-05	Switzerland: Chavannes-pres-Renens, river bank Sorge	Hradcany: Czech Republic	natural community plus inoculant						aquifer			replicate = Biological replicate 4
SRR13201364	SRX9634898	SRP296270	SRS7834913	SRA1167295	PRJNA682712	SAMN17005921	University of Lausanne		RNA PowerSoil Total RNA isolation kit (MoBio), twice treated with TURBO Dnase, depleted from rRNAs by RiboZero rRNA Removal Kit Bacteria, reverse transcribed, indexed and amplified by PCR using ScriptSeq v2 Bacteria kit and ScriptSq Index PCR primers set 1.	Genome-wide study of bacterial inoculant gene expression in soil	44SILTOSTA	RNA-Seq		TRANSCRIPTOMIC	cDNA	Pseudomonas veronii		silt	Illumina HiSeq 2500		1YdBTEX2	2017-05	Switzerland: Chavannes-pres-Renens, river bank Sorge	Hradcany: Czech Republic	natural community plus inoculant						aquifer			replicate = Biological replicate 1
SRR13201363	SRX9634899	SRP296270	SRS7834914	SRA1167295	PRJNA682712	SAMN17005922	University of Lausanne		RNA PowerSoil Total RNA isolation kit (MoBio), twice treated with TURBO Dnase, depleted from rRNAs by RiboZero rRNA Removal Kit Bacteria, reverse transcribed, indexed and amplified by PCR using ScriptSeq v2 Bacteria kit and ScriptSq Index PCR primers set 1.	Genome-wide study of bacterial inoculant gene expression in soil	45SILTOSTB	RNA-Seq		TRANSCRIPTOMIC	cDNA	Pseudomonas veronii		silt	Illumina HiSeq 2500		1YdBTEX2	2017-05	Switzerland: Chavannes-pres-Renens, river bank Sorge	Hradcany: Czech Republic	natural community plus inoculant						aquifer			replicate = Biological replicate 2
SRR13201362	SRX9634900	SRP296270	SRS7834915	SRA1167295	PRJNA682712	SAMN17005923	University of Lausanne		RNA PowerSoil Total RNA isolation kit (MoBio), twice treated with TURBO Dnase, depleted from rRNAs by RiboZero rRNA Removal Kit Bacteria, reverse transcribed, indexed and amplified by PCR using ScriptSeq v2 Bacteria kit and ScriptSq Index PCR primers set 1.	Genome-wide study of bacterial inoculant gene expression in soil	46SILTOSTC	RNA-Seq		TRANSCRIPTOMIC	cDNA	Pseudomonas veronii		silt	Illumina HiSeq 2500		1YdBTEX2	2017-05	Switzerland: Chavannes-pres-Renens, river bank Sorge	Hradcany: Czech Republic	natural community plus inoculant						aquifer			replicate = Biological replicate 3
SRR1798591	SRX873012	SRP053906	SRS843181	SRA238290	PRJNA250797	SAMN03003062	DOE JOINT GENOME INSTITUTE			Pseudomonas stutzeri RCH2 Transcriptome or Gene expression	PYTB	RNA-Seq		TRANSCRIPTOMIC	RANDOM	Pseudomonas stutzeri RCH2			Illumina HiSeq 2500		RCH2	not collected	missing										not collected												missing
SRR1798592	SRX873013	SRP053906	SRS843181	SRA238290	PRJNA250797	SAMN03003062	DOE JOINT GENOME INSTITUTE			Pseudomonas stutzeri RCH2 Transcriptome or Gene expression	PYTC	RNA-Seq		TRANSCRIPTOMIC	RANDOM	Pseudomonas stutzeri RCH2			Illumina HiSeq 2500		RCH2	not collected	missing										not collected												missing
SRR8200072	SRX5019449	SRP169095	SRS4052310	SRA811088	PRJNA505809	SAMN10436567	NCBI	GSE122629		ChIP-seq and RNA-seq for RhpR in KB and MM medium		RNA-Seq		TRANSCRIPTOMIC	cDNA	Pseudomonas savastanoi pv. phaseolicola 1448A			Illumina HiSeq 2000	30890603						liquid culture in King's B medium		WT	grow until mid-log phase in KB
SRR8200073	SRX5019450	SRP169095	SRS4052311	SRA811088	PRJNA505809	SAMN10436566	NCBI	GSE122629		ChIP-seq and RNA-seq for RhpR in KB and MM medium		RNA-Seq		TRANSCRIPTOMIC	cDNA	Pseudomonas savastanoi pv. phaseolicola 1448A			Illumina HiSeq 2000	30890603						liquid culture in King's B medium		WT	grow until mid-log phase in KB
SRR10098942	SRX6830915	SRP221372	SRS5373000	SRA960768	PRJNA564989	SAMN12727866	NCBI	GSE137273		RNA-seq and ChIP-seq for Lon		RNA-Seq		TRANSCRIPTOMIC	cDNA	Pseudomonas savastanoi pv. phaseolicola 1448A			Illumina HiSeq 2000	32410332						liquid culture in KB (King's B) medium		WT
SRR10098943	SRX6830916	SRP221372	SRS5373001	SRA960768	PRJNA564989	SAMN12727865	NCBI	GSE137273		RNA-seq and ChIP-seq for Lon		RNA-Seq		TRANSCRIPTOMIC	cDNA	Pseudomonas savastanoi pv. phaseolicola 1448A			Illumina HiSeq 2000	32410332						liquid culture in KB (King's B) medium		WT
SRR10834592	SRX7506455	SRP223769	SRS5946898	SRA970219	PRJNA575032	SAMN13740357	NCBI	GSE138204		Pseudomonas syringae Virulence Regulatory Network construction		RNA-Seq		TRANSCRIPTOMIC	cDNA	Pseudomonas savastanoi pv. phaseolicola 1448A			Illumina HiSeq 2000	33789108						liquid culture in KB (King's B) medium		WT
SRR10834594	SRX7506457	SRP223769	SRS5946900	SRA970219	PRJNA575032	SAMN13740355	NCBI	GSE138204		Pseudomonas syringae Virulence Regulatory Network construction		RNA-Seq		TRANSCRIPTOMIC	cDNA	Pseudomonas savastanoi pv. phaseolicola 1448A			Illumina HiSeq 2000	33789108						liquid culture in KB (King's B) medium		WT
SRR10834595	SRX7506458	SRP223769	SRS5946901	SRA970219	PRJNA575032	SAMN13740284	NCBI	GSE138204		Pseudomonas syringae Virulence Regulatory Network construction		RNA-Seq		TRANSCRIPTOMIC	cDNA	Pseudomonas savastanoi pv. phaseolicola 1448A			Illumina HiSeq 2000	33789108						liquid culture in KB (King's B) medium		WT
SRR10834603	SRX7506466	SRP223769	SRS5946909	SRA970219	PRJNA575032	SAMN13740274	NCBI	GSE138204		Pseudomonas syringae Virulence Regulatory Network construction		RNA-Seq		TRANSCRIPTOMIC	cDNA	Pseudomonas savastanoi pv. phaseolicola 1448A			Illumina HiSeq 2000	33789108						liquid culture in KB (King's B) medium		WT
SRR7541425	SRX4408952	SRP154453	SRS3562596	SRA742703	PRJNA481962	SAMN09692734	NCBI	GSE117374		Regulatory non-coding sRNA in response to cyanide in Pseudomonas pseudoalcaligenes CECT5344		RNA-Seq		TRANSCRIPTOMIC	cDNA	Pseudomonas pseudoalcaligenes CECT 5344			Illumina HiSeq 2500	30735537	CECT 5344					Cells growth in ammonium_replicate 1
SRR7541426	SRX4408953	SRP154453	SRS3562598	SRA742703	PRJNA481962	SAMN09692733	NCBI	GSE117374		Regulatory non-coding sRNA in response to cyanide in Pseudomonas pseudoalcaligenes CECT5344		RNA-Seq		TRANSCRIPTOMIC	cDNA	Pseudomonas pseudoalcaligenes CECT 5344			Illumina HiSeq 2500	30735537	CECT 5344					Cells growth in ammonium_replicate 2
SRR7541427	SRX4408954	SRP154453	SRS3562597	SRA742703	PRJNA481962	SAMN09692732	NCBI	GSE117374		Regulatory non-coding sRNA in response to cyanide in Pseudomonas pseudoalcaligenes CECT5344		RNA-Seq		TRANSCRIPTOMIC	cDNA	Pseudomonas pseudoalcaligenes CECT 5344			Illumina HiSeq 2500	30735537	CECT 5344					Cells growth in ammonium_replicate 3
SRR7541428	SRX4408955	SRP154453	SRS3562600	SRA742703	PRJNA481962	SAMN09692731	NCBI	GSE117374		Regulatory non-coding sRNA in response to cyanide in Pseudomonas pseudoalcaligenes CECT5344		RNA-Seq		TRANSCRIPTOMIC	cDNA	Pseudomonas pseudoalcaligenes CECT 5344			Illumina HiSeq 2500	30735537	CECT 5344					Cells growth in cyanide_replicate 1
SRR7541429	SRX4408956	SRP154453	SRS3562599	SRA742703	PRJNA481962	SAMN09692730	NCBI	GSE117374		Regulatory non-coding sRNA in response to cyanide in Pseudomonas pseudoalcaligenes CECT5344		RNA-Seq		TRANSCRIPTOMIC	cDNA	Pseudomonas pseudoalcaligenes CECT 5344			Illumina HiSeq 2500	30735537	CECT 5344					Cells growth in cyanide_replicate 2
SRR7541430	SRX4408957	SRP154453	SRS3562601	SRA742703	PRJNA481962	SAMN09692729	NCBI	GSE117374		Regulatory non-coding sRNA in response to cyanide in Pseudomonas pseudoalcaligenes CECT5344		RNA-Seq		TRANSCRIPTOMIC	cDNA	Pseudomonas pseudoalcaligenes CECT 5344			Illumina HiSeq 2500	30735537	CECT 5344					Cells growth in cyanide_replicate 3
SRR7541431	SRX4408958	SRP154453	SRS3562602	SRA742703	PRJNA481962	SAMN09692728	NCBI	GSE117374		Regulatory non-coding sRNA in response to cyanide in Pseudomonas pseudoalcaligenes CECT5344		RNA-Seq		TRANSCRIPTOMIC	cDNA	Pseudomonas pseudoalcaligenes CECT 5344			Illumina HiSeq 2500	30735537	CECT 5344					Cells growth in jewelry wastewater_replicate 1
SRR7541432	SRX4408959	SRP154453	SRS3562603	SRA742703	PRJNA481962	SAMN09692727	NCBI	GSE117374		Regulatory non-coding sRNA in response to cyanide in Pseudomonas pseudoalcaligenes CECT5344		RNA-Seq		TRANSCRIPTOMIC	cDNA	Pseudomonas pseudoalcaligenes CECT 5344			Illumina HiSeq 2500	30735537	CECT 5344					Cells growth in jewelry wastewater_replicate 2
SRR7541433	SRX4408960	SRP154453	SRS3562604	SRA742703	PRJNA481962	SAMN09692726	NCBI	GSE117374		Regulatory non-coding sRNA in response to cyanide in Pseudomonas pseudoalcaligenes CECT5344		RNA-Seq		TRANSCRIPTOMIC	cDNA	Pseudomonas pseudoalcaligenes CECT 5344			Illumina HiSeq 2500	30735537	CECT 5344					Cells growth in jewelry wastewater_replicate 3
SRR1185313	SRX482718	SRP039531	SRS567173	SRA143999	PRJNA237624	SAMN02676957	University of Maryland Institute for Genome Sciences	Shigella dysenteriae 1617	UMIGS-GRC General Pair End Design	Identification of transcriptional pathways associated with enviromental modification	IL100042484	RNA-Seq		TRANSCRIPTOMIC	cDNA	Escherichia coli 1617			Illumina HiSeq 2500
SRR1185314	SRX482719	SRP039531	SRS567174	SRA143999	PRJNA237624	SAMN02676958	University of Maryland Institute for Genome Sciences	Shigella dysenteriae 1617	UMIGS-GRC General Pair End Design	Identification of transcriptional pathways associated with enviromental modification	IL100042485	RNA-Seq		TRANSCRIPTOMIC	cDNA	Escherichia coli 1617			Illumina HiSeq 2500
SRR1185299	SRX482707	SRP039508	SRS566617	SRA143972	PRJNA237638	SAMN02676949	University of Maryland Institute for Genome Sciences	Shigella sonnei 53G	UMIGS-GRC General Pair End Design	Identification of transcriptional pathways associated with enviromental modification	IL100042476	RNA-Seq		TRANSCRIPTOMIC	cDNA	Escherichia coli 53G			Illumina HiSeq 2500
SRR1185301	SRX482709	SRP039508	SRS567165	SRA143972	PRJNA237638	SAMN02676950	University of Maryland Institute for Genome Sciences	Shigella sonnei 53G	UMIGS-GRC General Pair End Design	Identification of transcriptional pathways associated with enviromental modification	IL100042477	RNA-Seq		TRANSCRIPTOMIC	cDNA	Escherichia coli 53G			Illumina HiSeq 2500
SRR1185311	SRX482716	SRP039508	SRS567171	SRA143998	PRJNA237638	SAMN02676955	University of Maryland Institute for Genome Sciences	Shigella sonnei 53G	UMIGS-GRC General Pair End Design	Identification of transcriptional pathways associated with enviromental modification	IL100042482	RNA-Seq		TRANSCRIPTOMIC	cDNA	Escherichia coli 53G			Illumina HiSeq 2500
SRR1185312	SRX482717	SRP039508	SRS567172	SRA143998	PRJNA237638	SAMN02676956	University of Maryland Institute for Genome Sciences	Shigella sonnei 53G	UMIGS-GRC General Pair End Design	Identification of transcriptional pathways associated with enviromental modification	IL100042483	RNA-Seq		TRANSCRIPTOMIC	cDNA	Escherichia coli 53G			Illumina HiSeq 2500
SRR8567599	SRX5369031	SRP185705	SRS4359302	SRA848480	PRJNA521688	SAMN10909230	CNRS, Ifremer, UPVD, Universite de Montpelliere	Vibrio crassostreae strain:J2-9	Enrichment by MicrobEnrich, followed by depletion for oyster and bacterial rRNAs using custom primers (Nugen technology)	Vibrio crassostreae in oyster Transcriptome	J2-9_invitro_replicate1	RNA-Seq		TRANSCRIPTOMIC	other	Vibrio crassostreae			Illumina HiSeq 3000		J2-9	2015-11-23	missing	not applicable	whole bacteria
SRR8567602	SRX5369028	SRP185705	SRS4359299	SRA848480	PRJNA521688	SAMN10909231	CNRS, Ifremer, UPVD, Universite de Montpelliere	Vibrio crassostreae strain:J2-9	Enrichment by MicrobEnrich, followed by depletion for oyster and bacterial rRNAs using custom primers (Nugen technology)	Vibrio crassostreae in oyster Transcriptome	J2-9_invitro_replicate2	RNA-Seq		TRANSCRIPTOMIC	other	Vibrio crassostreae			Illumina HiSeq 3000		J2-9	2015-12-01	missing	not applicable	whole bacteria
SRR8567601	SRX5369029	SRP185705	SRS4359300	SRA848480	PRJNA521688	SAMN10909232	CNRS, Ifremer, UPVD, Universite de Montpelliere	Vibrio crassostreae strain:J2-9	Enrichment by MicrobEnrich, followed by depletion for oyster and bacterial rRNAs using custom primers (Nugen technology)	Vibrio crassostreae in oyster Transcriptome	J2-9_invitro_replicate3	RNA-Seq		TRANSCRIPTOMIC	other	Vibrio crassostreae			Illumina HiSeq 3000		J2-9	2015-12-03	missing	not applicable	whole bacteria
SRR11236101	SRX7847834	SRP251543	SRS6253306	SRA1051001	PRJNA609971	SAMN14268187	University of Alicante		Total RNA was extracted using the RNeasy Mini Kit (Qiagen), Genomic DNA was removed from the extracted RNA by treating the samples with Turbo DNase (Ambion) and Ribosomal RNA was partially eliminated with the Ribo-Zero rRNA Removal Kit (Epicentre)	Transcriptomes from Vibrio coral pathogens in mono and coculture conditions	20M1	RNA-Seq		TRANSCRIPTOMIC	RANDOM	Vibrio mediterranei			NextSeq 500		Vic-Oc-097	2017	not applicable		whole organism						Oculina patagonica			biological replicate 1
SRR11236100	SRX7847835	SRP251543	SRS6253307	SRA1051001	PRJNA609971	SAMN14268188	University of Alicante		Total RNA was extracted using the RNeasy Mini Kit (Qiagen), Genomic DNA was removed from the extracted RNA by treating the samples with Turbo DNase (Ambion) and Ribosomal RNA was partially eliminated with the Ribo-Zero rRNA Removal Kit (Epicentre)	Transcriptomes from Vibrio coral pathogens in mono and coculture conditions	20M2	RNA-Seq		TRANSCRIPTOMIC	RANDOM	Vibrio mediterranei			NextSeq 500		Vic-Oc-097	2017	not applicable		whole organism						Oculina patagonica			biological replicate 2
SRR11236093	SRX7847842	SRP251543	SRS6253314	SRA1051001	PRJNA609971	SAMN14268193	University of Alicante		Total RNA was extracted using the RNeasy Mini Kit (Qiagen), Genomic DNA was removed from the extracted RNA by treating the samples with Turbo DNase (Ambion) and Ribosomal RNA was partially eliminated with the Ribo-Zero rRNA Removal Kit (Epicentre)	Transcriptomes from Vibrio coral pathogens in mono and coculture conditions	28M1	RNA-Seq		TRANSCRIPTOMIC	RANDOM	Vibrio mediterranei			NextSeq 500		Vic-Oc-097	2017	not applicable		whole organism						Oculina patagonica			biological replicate 1
SRR11236092	SRX7847843	SRP251543	SRS6253315	SRA1051001	PRJNA609971	SAMN14268194	University of Alicante		Total RNA was extracted using the RNeasy Mini Kit (Qiagen), Genomic DNA was removed from the extracted RNA by treating the samples with Turbo DNase (Ambion) and Ribosomal RNA was partially eliminated with the Ribo-Zero rRNA Removal Kit (Epicentre)	Transcriptomes from Vibrio coral pathogens in mono and coculture conditions	28M2	RNA-Seq		TRANSCRIPTOMIC	RANDOM	Vibrio mediterranei			NextSeq 500		Vic-Oc-097	2017	not applicable		whole organism						Oculina patagonica			biological replicate 2
SRR5934195	SRX3094343	SRP115459	SRS2431653	SRA599199	PRJNA398250	SAMN07503892	Northern Illinois University	Vibrio splendidus strain:OU02	alginate vs glucose as carbohydrate source	Vibrio splendidus strain:OU02 Genome sequencing and assembly	G-2_R1	RNA-Seq		TRANSCRIPTOMIC	RANDOM	Vibrio splendidus			Illumina HiSeq 2500		OU02	2015-01-11	China: Qingdao Bench		liquid					Keke Zhang, Qianqian Lyu	Azumapecten farreri																16sDNA
SRR5934197	SRX3094341	SRP115459	SRS2431653	SRA599199	PRJNA398250	SAMN07503892	Northern Illinois University	Vibrio splendidus strain:OU02	alginate vs glucose as carbohydrate source	Vibrio splendidus strain:OU02 Genome sequencing and assembly	G-1_R1	RNA-Seq		TRANSCRIPTOMIC	RANDOM	Vibrio splendidus			Illumina HiSeq 2500		OU02	2015-01-11	China: Qingdao Bench		liquid					Keke Zhang, Qianqian Lyu	Azumapecten farreri																16sDNA
SRR5934200	SRX3094338	SRP115459	SRS2431653	SRA599199	PRJNA398250	SAMN07503892	Northern Illinois University	Vibrio splendidus strain:OU02	alginate vs glucose as carbohydrate source	Vibrio splendidus strain:OU02 Genome sequencing and assembly	G-3_R1	RNA-Seq		TRANSCRIPTOMIC	RANDOM	Vibrio splendidus			Illumina HiSeq 2500		OU02	2015-01-11	China: Qingdao Bench		liquid					Keke Zhang, Qianqian Lyu	Azumapecten farreri																16sDNA
SRR10418560	SRX7116583	SRP229193	SRS5681373	SRA993015	PRJNA556203	SAMN13294344	Auburn University	Xylella fastidiosa subsp. fastidiosa strain:Temecula1	X. fastidiosa cells cultured in microfluidic chamber with PD2 media	Xylella fastidiosa subsp. fastidiosa strain:Temecula1 Transcriptome or Gene expression	E1 PD2	RNA-Seq		TRANSCRIPTOMIC	RT-PCR	Xylella fastidiosa subsp. fastidiosa			Illumina HiSeq 1500		Temecula	2015-04-06	USA: Auburn, Alabama	Culture in microfludic chamber filled with PD2 liquid medium	cell culture					Hongyu Chen	Vitis vinifera						Temecula1					Leonardo De La Fuente laboratory: Auburn University, Auburn, Alabama
SRR2451861	SRX1261030	SRP063626	SRS1074049	SRA299364	PRJNA295424	SAMN04054218	AUBURN UNIVERSITY	Xylella fastidiosa subsp. fastidiosa strain:Temecula		Xylella fastidiosa subsp. fastidiosa ''Temecula'' biofilm transcriptome		RNA-Seq		TRANSCRIPTOMIC	cDNA	Xylella fastidiosa subsp. fastidiosa			Illumina HiSeq 1500		Temecula	2013-12-10	USA: Auburn, Alabama	Biofilm cultured in PD2 liquid medium	cell culture					Jennifer K Parker	Vitis vinifera											Leonardo De La Fuente laboratory: Auburn University, Auburn, Alabama
SRR2461463	SRX1264991	SRP063626	SRS1075054	SRA299610	PRJNA295424	SAMN04054220	AUBURN UNIVERSITY	Xylella fastidiosa subsp. fastidiosa strain:Temecula		Xylella fastidiosa subsp. fastidiosa ''Temecula'' biofilm transcriptome		RNA-Seq		TRANSCRIPTOMIC	cDNA	Xylella fastidiosa subsp. fastidiosa			Illumina HiSeq 1500		Temecula	2013-12-11	USA: Auburn, Alabama	Biofilm cultured in PD2 liquid medium	cell culture					Jennifer K Parker	Vitis vinifera											Leonardo De La Fuente laboratory: Auburn University, Auburn, Alabama
SRR2514942	SRX1286374	SRP063626	SRS1089358	SRA300928	PRJNA295424	SAMN04054224	AUBURN UNIVERSITY	Xylella fastidiosa subsp. fastidiosa strain:Temecula		Xylella fastidiosa subsp. fastidiosa ''Temecula'' biofilm transcriptome		RNA-Seq		TRANSCRIPTOMIC	cDNA	Xylella fastidiosa subsp. fastidiosa			Illumina HiSeq 1500		Temecula	2013-12-17	USA: Auburn, Alabama	Biofilm cultured in PD2 liquid medium	cell culture					Jennifer K Parker	Vitis vinifera											Leonardo De La Fuente laboratory: Auburn University, Auburn, Alabama
SRR2514978	SRX1286410	SRP063626	SRS1089394	SRA300932	PRJNA295424	SAMN04054226	AUBURN UNIVERSITY	Xylella fastidiosa subsp. fastidiosa strain:Temecula		Xylella fastidiosa subsp. fastidiosa ''Temecula'' biofilm transcriptome		RNA-Seq		TRANSCRIPTOMIC	cDNA	Xylella fastidiosa subsp. fastidiosa			Illumina HiSeq 1500		Temecula	2013-12-18	USA: Auburn, Alabama	Biofilm cultured in PD2 liquid medium	cell culture					Jennifer K Parker	Vitis vinifera											Leonardo De La Fuente laboratory: Auburn University, Auburn, Alabama
SRR10418558	SRX7116585	SRP229193	SRS5681372	SRA993015	PRJNA556203	SAMN13294348	Auburn University	Xylella fastidiosa subsp. fastidiosa strain:Temecula1	X. fastidiosa cells cultured in microfluidic chamber with PD2 media	Xylella fastidiosa subsp. fastidiosa strain:Temecula1 Transcriptome or Gene expression	E3 PD2	RNA-Seq		TRANSCRIPTOMIC	RT-PCR	Xylella fastidiosa subsp. fastidiosa			Illumina HiSeq 1500		Temecula	2015-09-16	USA: Auburn, Alabama	Culture in microfludic chamber filled with PD2 liquid medium	cell culture					Hongyu Chen	Vitis vinifera						Temecula1					Leonardo De La Fuente laboratory: Auburn University, Auburn, Alabama
SRR2515360	SRX1286563	SRP063626	SRS1089446	SRA300941	PRJNA295424	SAMN04054232	AUBURN UNIVERSITY	Xylella fastidiosa subsp. fastidiosa strain:Temecula		Xylella fastidiosa subsp. fastidiosa ''Temecula'' biofilm transcriptome		RNA-Seq		TRANSCRIPTOMIC	cDNA	Xylella fastidiosa subsp. fastidiosa			Illumina HiSeq 1500		Temecula	2014-02-19	USA: Auburn, Alabama	Biofilm cultured in PD2 liquid medium	cell culture					Jennifer K Parker	Vitis vinifera											Leonardo De La Fuente laboratory: Auburn University, Auburn, Alabama
SRR1175465	SRX475354	SRP038875	SRS561123	SRA142115	PRJNA239223	SAMN02650482	NCBI	GSE55292		Complex in vivo RNA-seq analysis reveal reprogramming of Yersinia from virulent to persistent mode during infection [RNA-seq]		RNA-Seq		TRANSCRIPTOMIC	cDNA	Yersinia pseudotuberculosis YPIII			Illumina HiSeq 2000	25590628						in vitro 26C growth
SRR1175466	SRX475354	SRP038875	SRS561123	SRA142115	PRJNA239223	SAMN02650482	NCBI	GSE55292		Complex in vivo RNA-seq analysis reveal reprogramming of Yersinia from virulent to persistent mode during infection [RNA-seq]		RNA-Seq		TRANSCRIPTOMIC	cDNA	Yersinia pseudotuberculosis YPIII			Illumina HiSeq 2000	25590628						in vitro 26C growth
SRR1175467	SRX475355	SRP038875	SRS561124	SRA142115	PRJNA239223	SAMN02650483	NCBI	GSE55292		Complex in vivo RNA-seq analysis reveal reprogramming of Yersinia from virulent to persistent mode during infection [RNA-seq]		RNA-Seq		TRANSCRIPTOMIC	cDNA	Yersinia pseudotuberculosis YPIII			Illumina HiSeq 2000	25590628						in vitro 37C growth
SRR11998782	SRX8532326	SRP266954	SRS6827847	SRA1085942	PRJNA638918	SAMN15216539	NCBI	GSE152295		RNA Atlas of Bacterial Human Pathogens Uncovers Stress Dynamics Linked to Bacterial Infections		RNA-Seq		TRANSCRIPTOMIC	cDNA	Yersinia pseudotuberculosis			Illumina NovaSeq 6000	34078900	Yersinia pseudotuberculosis YPIII					in vitro bacterial culture			Untreated
SRR11998783	SRX8532327	SRP266954	SRS6827854	SRA1085942	PRJNA638918	SAMN15216538	NCBI	GSE152295		RNA Atlas of Bacterial Human Pathogens Uncovers Stress Dynamics Linked to Bacterial Infections		RNA-Seq		TRANSCRIPTOMIC	cDNA	Yersinia pseudotuberculosis			Illumina NovaSeq 6000	34078900	Yersinia pseudotuberculosis YPIII					in vitro bacterial culture			Untreated
SRR8397593	SRX5206943	SRP175364	SRS4211582	SRA830763	PRJNA513071	SAMN10695552	University of Connecticut Graf Lab	Yersinia ruckeri	strand specific	Flagellar regulation mediated by the Rcs pathway is required for virulence in the fish pathogen Yersinia ruckeri	Wild type 1	RNA-Seq		TRANSCRIPTOMIC	RANDOM	Yersinia ruckeri			NextSeq 500		CSF007-82	not collected	not collected	Rainbow trout	cell culture
SRR8397592	SRX5206944	SRP175364	SRS4211583	SRA830763	PRJNA513071	SAMN10695558	University of Connecticut Graf Lab	Yersinia ruckeri	strand specific	Flagellar regulation mediated by the Rcs pathway is required for virulence in the fish pathogen Yersinia ruckeri	Wild type 2	RNA-Seq		TRANSCRIPTOMIC	RANDOM	Yersinia ruckeri			NextSeq 500		CSF007-82	not collected	not collected	Rainbow trout	cell culture
SRR8397595	SRX5206941	SRP175364	SRS4211580	SRA830763	PRJNA513071	SAMN10695559	University of Connecticut Graf Lab	Yersinia ruckeri	strand specific	Flagellar regulation mediated by the Rcs pathway is required for virulence in the fish pathogen Yersinia ruckeri	Wild type 3	RNA-Seq		TRANSCRIPTOMIC	RANDOM	Yersinia ruckeri			NextSeq 500		CSF007-82	not collected	not collected	Rainbow trout	cell culture
[truncated: 93 more columns]

## Sheet: Supplementary Table 2
Species	Samples analyzed
Acinetobacter oleivorans	2
Dickeya zeae	2
Pseudoalteromonas marina	2
Pseudomonas donghuensis	2
Pseudomonas stutzeri	2
Shigella dysenteriae	2
Yersinia pestis	2
Acinetobacter pittii	3
Acinetobacter venetianus	3
Citrobacter rodentium	3
Edwardsiella piscicida	3
Edwardsiella tarda	3
Enterobacter soli	3
Hafnia alvei	3
Lysobacter capsici	3
Moraxella catarrhalis	3
Pasteurella multocida	3
Pseudomonas brassicacearum	3
Pseudomonas plecoglossicida	3
Pseudomonas protegens	3
Pseudomonas synxantha	3
Serratia fonticola	3
Serratia marcescens	3
Shewanella algae	3
Stenotrophomonas rhizophila	3
Vibrio coralliilyticus	3
Vibrio crassostreae	3
Vibrio parahaemolyticus	3
Vibrio splendidus	3
Xanthomonas vasicola	3
Yersinia ruckeri	3
Aeromonas hydrophila	4
Aggregatibacter actinomycetemcomitans	4
Aliivibrio fischeri	4
Brenneria goodwinii	4
Enterobacter ludwigii	4
Methylobacter tundripaludum	4
Methylomicrobium buryatense	4
Methylotuvimicrobium alcaliphilum	4
Pectobacterium brasiliense	4
Photorhabdus asymbiotica	4
Photorhabdus laumondii	4
Proteus mirabilis	4
Pseudoalteromonas haloplanktis	4
Shigella sonnei	4
Vibrio mediterranei	4
Vibrio vulnificus	4
Xanthomonas campestris	4
Xanthomonas oryzae	4
Xanthomonas phaseoli	4
Yersinia enterocolitica	4
Azotobacter vinelandii	5
Glaesserella parasuis	5
Klebsiella variicola	5
Succinivibrio dextrinosolvens	5
Xanthomonas citri	5
Yersinia pseudotuberculosis	5
Enterobacter bugandensis	6
Erwinia amylovora	6
Gibbsiella quercinecans	6
Haemophilus influenzae	6
Klebsiella pneumoniae	6
Methylophaga nitratireducenticrescens	6
Pantoea ananatis	6
Pantoea stewartii	6
Pseudoalteromonas shioyasakiensis	6
Shewanella oneidensis	6
Vibrio alginolyticus	6
Vibrio anguillarum	6
Vibrio harveyi	6
Vibrio tapetis	6
Pseudomonas veronii	7
Xylella fastidiosa	7
Aeromonas veronii	8
Methylomonas denitrificans	8
Pseudomonas aeruginosa	8
Pseudomonas lundensis	8
Pseudomonas savastanoi	8
Yersinia entomophaga	8
Coxiella burnetii	9
Pseudomonas chlororaphis	9
Pseudomonas fluorescens	9
Pseudomonas pseudoalcaligenes	9
Cronobacter sakazakii	10
Lysobacter enzymogenes	11
Vibrio cholerae	11
Alteromonas macleodii	12
Methylomicrobium album	12
Pseudomonas syringae	12
Shigella flexneri	13
Francisella tularensis	14
Acinetobacter baumannii	15
Haemophilus ducreyi	15
Acinetobacter baylyi	16
Salmonella enterica	16
Pseudomonas putida	19

## Sheet: Supplementary Table 3
Species	Chromosome	Region	Reference	Allele	Adjusted base change	Flanking sequence in the transcript	4-base-motif	Coding region change	Amino acid change	Gene	CDS	tRNA	rRNA	product (CDS)	product (tRNA)	product (rRNA)		Motif	Obsevred values in Figure 1C	Frequency in the genomes of 72 species	Expected value in 1751 A>G mismatches shown in Figure 1C	((Observed-Expected)^2)/Expected
Acinetobacter baumannii ATCC 17978	NZ_CP053098.1	254063	A	G	AG	ACCGCCAGATACGAAAGGTTA	TACG	WP_001083669.1:c.886A>G	WP_001083669.1:p.Thr296Ala	HKO16_RS01200	WP_001083669.1			DNA adenine methylase				AAAA	29	0.0281193	49.237	8.31763
Acinetobacter baumannii ATCC 17978	NZ_CP053098.1	617054	T	C	AG	ATGCAGTCTTACGAAGAAATG	TACG	WP_001191171.1:c.443A>G	WP_001191171.1:p.Tyr148Cys	dusA	WP_001191171.1			tRNA dihydrouridine(20/20a) synthase DusA				AAAC	18	0.0189904	33.2521	6.99585
Acinetobacter baumannii ATCC 17978	NZ_CP053098.1	751601	A	G	AG	AGGATACCTTAATTGGTGGCA	TAAT	HKO16_RS19305:c.84A>G			HKO16_RS19305			hypothetical protein				AAAG	22	0.0185976	32.5644	3.42726
Acinetobacter baumannii ATCC 17978	NZ_CP053098.1	796113	T	C	AG	CACGTAGCTTACGAATCTATG	TACG	WP_000047790.1:c.654A>G		HKO16_RS03685	WP_000047790.1			MFS transporter				AAAT	31	0.0207155	36.2729	0.766513
Acinetobacter baumannii ATCC 17978	NZ_CP053098.1	846915	T	C	AG	CATTACGCGCACGTAATGGTG	CACG	WP_000096537.1:c.441A>G		ribB	WP_000096537.1			3,4-dihydroxy-2-butanone-4-phosphate synthase				AACA	40	0.0182791	32.0068	1.99619
Acinetobacter baumannii ATCC 17978	NZ_CP053098.1	1101379	A	G	AG	TTCAATCTCTACGCAAGATCA	TACG	WP_005135545.1:c.73A>G	WP_005135545.1:p.Thr25Ala	HKO16_RS05130	WP_005135545.1			dipeptide ABC transporter ATP-binding protein				AACC	43	0.0167573	29.3421	6.35738
Acinetobacter baumannii ATCC 17978	NZ_CP053098.1	1493223	A	G	AG	GGTACGGGTTACGAACTCGAA	TACG	WP_001029888.1:c.164A>G	WP_001029888.1:p.Tyr55Cys	HKO16_RS06935	WP_001029888.1			class I SAM-dependent methyltransferase				AACG	32	0.017714	31.0173	0.0311373
Acinetobacter baumannii ATCC 17978	NZ_CP053098.1	1700010	A	G	AG	AATGGTCCTAAGACTATTGGT	AAGA	WP_000140309.1:c.1637A>G	WP_000140309.1:p.Lys546Arg	rpsA	WP_000140309.1			30S ribosomal protein S1				AACT	24	0.0139825	24.4833	0.00953954
Acinetobacter baumannii ATCC 17978	NZ_CP053098.1	2264011	A	G	AG	TACAAAAGTTACGAACTTTAT	TACG	WP_000157981.1:c.969A>G		HKO16_RS10895	WP_000157981.1			FMN-binding glutamate synthase family protein				AAGA	26	0.0154308	27.0193	0.0384504
Acinetobacter baumannii ATCC 17978	NZ_CP053098.1	2485733	A	G	AG	CGCGAATTCTACGAAAAACCA	TACG	WP_001136722.1:c.113A>G	WP_001136722.1:p.Tyr38Cys	rpsU	WP_001136722.1			30S ribosomal protein S21				AAGC	48	0.0203319	35.6011	4.31822
Acinetobacter baumannii ATCC 17978	NZ_CP053098.1	2737160	A	G	AG	GTGTAAGCTTACGCCGTTTAC	TACG	WP_000230496.1:c.780A>G		HKO16_RS13025	WP_000230496.1			CYTH and CHAD domain-containing protein				AAGG	37	0.0149733	26.2183	4.43372
Acinetobacter baumannii ATCC 17978	NZ_CP053098.1	3099474	T	C	AG	AGCTTAGACTACGAAATCTAG	TACG	WP_001288187.1:c.993A>G		rng	WP_001288187.1			ribonuclease G				AAGT	16	0.0127738	22.3669	1.81236
Acinetobacter baumannii ATCC 17978	NZ_CP053098.1	3379708	T	C	AG	GCACTTGGCTACGAACTAAGG	TACG			HKO16_RS15995		HKO16_RS15995			tRNA-Arg			AATA	6	0.0170651	29.8811	19.0858
Acinetobacter baumannii ATCC 17978	NZ_CP053098.1	3379824	T	C	AG	GCACTTGGCTACGAACTAAGG	TACG			HKO16_RS16000		HKO16_RS16000			tRNA-Arg			AATC	11	0.0160093	28.0323	10.3487
Acinetobacter baumannii ATCC 17978	NZ_CP053098.1	3488361	A	G	AG	TGTTAGCCCTACGCAATTTAA	TACG	WP_000098158.1:c.687A>G		HKO16_RS16570	WP_000098158.1			EamA family transporter				AATG	14	0.0168886	29.572	8.19986
Acinetobacter baylyi ADP1-1	NC_005966.1	70790	A	G	AG	AAAATTTTTTAAAGATATTAG	TAAA	WP_004930836.1:c.228A>G		ACIAD_RS00345	WP_004930836.1			glycosyltransferase family 2 protein				AATT	13	0.0165791	29.0299	8.85151
Acinetobacter baylyi ADP1-1	NC_005966.1	137173	A	G	AG	TTACAGAGCTACGATCTCTTG	TACG	WP_004930666.1:c.180A>G		ACIAD_RS00620	WP_004930666.1			FadR family transcriptional regulator				CAAA	23	0.0198	34.6699	3.92808
Acinetobacter baylyi ADP1-1	NC_005966.1	265117	T	C	AG	CATCCTGCCTACGAAGTCATC	TACG	WP_004920709.1:c.254A>G	WP_004920709.1:p.Tyr85Cys	ACIAD_RS01245	WP_004920709.1			homoserine dehydrogenase				CAAC	38	0.0203518	35.6359	0.156832
Acinetobacter baylyi ADP1-1	NC_005966.1	303798	A	G	AG	TCGTAACGGTAAAGGTGAAGT	TAAA	WP_011182019.1:c.1342A>G	WP_011182019.1:p.Lys448Glu	rpoB	WP_011182019.1			DNA-directed RNA polymerase subunit beta				CAAG	11	0.0169966	29.7611	11.8268
Acinetobacter baylyi ADP1-1	NC_005966.1	307086	A	G	AG	CTTACGTAGTAACTGATCCTG	TAAC	WP_026056991.1:c.453A>G		rpoC	WP_026056991.1			DNA-directed RNA polymerase subunit beta'				CAAT	15	0.0180399	31.5879	8.71085
Acinetobacter baylyi ADP1-1	NC_005966.1	323284	T	C	AG	TAGACCATTTACGAAATGGAA	TACG	WP_041839112.1:c.414A>G		ACIAD_RS01530	WP_041839112.1			LysR substrate-binding domain-containing protein				CACA	24	0.0114554	20.0584	0.774557
Acinetobacter baylyi ADP1-1	NC_005966.1	342788	A	G	AG	CATCTGACCTACGAACATGGT	TACG	WP_004920513.1:c.674A>G	WP_004920513.1:p.Tyr225Cys	ACIAD_RS01620	WP_004920513.1			FUSC family protein				CACC	46	0.0241683	42.3187	0.320242
Acinetobacter baylyi ADP1-1	NC_005966.1	535266	A	G	AG	GTTAAATCATACGAAGCTGGT	TACG	WP_004920040.1:c.170A>G	WP_004920040.1:p.Tyr57Cys	ACIAD_RS02475	WP_004920040.1			gluconate:H+ symporter				CACG	24	0.0160723	28.1427	0.609806
Acinetobacter baylyi ADP1-1	NC_005966.1	1099613	T	C	AG	ACAGGCTGTAATAATCAGGGC	AATA	WP_004921519.1:c.218A>G	WP_004921519.1:p.Asn73Ser	ACIAD_RS05095	WP_004921519.1			DUF4377 domain-containing protein				CACT	27	0.0117215	20.5243	2.04317
Acinetobacter baylyi ADP1-1	NC_005966.1	1328509	T	C	AG	CGCGAGTTCTACGAAAAACCG	TACG	WP_001136722.1:c.113A>G	WP_001136722.1:p.Tyr38Cys	rpsU	WP_001136722.1			30S ribosomal protein S21				CAGA	37	0.0160325	28.0729	2.83877
Acinetobacter baylyi ADP1-1	NC_005966.1	1978231	T	C	AG	TGGTGTATCTACGGAATATTT	TACG	WP_004927316.1:c.121A>G	WP_004927316.1:p.Thr41Ala	map	WP_004927316.1			type I methionyl aminopeptidase				CAGC	32	0.0359104	62.8792	15.1644
Acinetobacter baylyi ADP1-1	NC_005966.1	2142404	T	C	AG	TTATGTGATTACGAACCAAGA	TACG	WP_004927686.1:c.652A>G	WP_004927686.1:p.Thr218Ala	ACIAD_RS09875	WP_004927686.1			hypothetical protein				CAGG	30	0.0244977	42.8955	3.87671
Acinetobacter baylyi ADP1-1	NC_005966.1	2424200	A	G	AG	TGGCCCGCTTACGAATCCGGC	TACG	WP_004928448.1:c.550A>G	WP_004928448.1:p.Thr184Ala	trpD	WP_004928448.1			anthranilate phosphoribosyltransferase				CAGT	27	0.0153413	26.8626	0.000703229
Acinetobacter baylyi ADP1-1	NC_005966.1	2747096	T	C	AG	TCAAAGTGCCACACAGTACCC	CACA	ACIAD_RS12645:c.399A>G			ACIAD_RS12645			DUF932 domain-containing protein				CATA	5	0.01006	17.6151	9.03435
Acinetobacter baylyi ADP1-1	NC_005966.1	2747754	T	C	AG	TTTCATTTAAAAGAGATTTTT	AAAG	WP_004929236.1:c.393A>G		ACIAD_RS12650	WP_004929236.1			hypothetical protein				CATC	20	0.023317	40.8281	10.6253
Acinetobacter baylyi ADP1-1	NC_005966.1	2747954	T	C	AG	GACTTATAATAGATATAAGTT	TAGA	WP_004929236.1:c.193A>G	WP_004929236.1:p.Arg65Gly	ACIAD_RS12650	WP_004929236.1			hypothetical protein				CATG	10	0.0165787	29.0293	12.4741
Acinetobacter baylyi ADP1-1	NC_005966.1	2748017	T	C	AG	AAATGTGACTAGTGTTATAAT	TAGT	WP_004929236.1:c.130A>G	WP_004929236.1:p.Ser44Gly	ACIAD_RS12650	WP_004929236.1			hypothetical protein				CATT	13	0.0168886	29.572	9.28683
Acinetobacter baylyi ADP1-1	NC_005966.1	2749814	T	C	AG	AGAAGATTTTATAGCTGAGCT	TATA	WP_004929245.1:c.19A>G	WP_004929245.1:p.Ile7Val	ACIAD_RS12670	WP_004929245.1			hypothetical protein				GAAA	15	0.0201417	35.2682	11.6479
Acinetobacter baylyi ADP1-1	NC_005966.1	2762334	A	G	AG	AAAATCACTAATGATTTAGAA	AATG	WP_004929276.1:c.893A>G	WP_004929276.1:p.Asn298Ser	ACIAD_RS12740	WP_004929276.1			DcaP family trimeric outer membrane transporter				GAAC	11	0.0159221	27.8795	10.2196
Acinetobacter baylyi ADP1-1	NC_005966.1	2804956	T	C	AG	ATGCAGCGGGAAATACAGGCA	GAAA	WP_011182637.1:c.1365A>G		ACIAD_RS12935	WP_011182637.1			Ig-like domain-containing protein				GAAG	10	0.0191691	33.5651	16.5444
Acinetobacter baylyi ADP1-1	NC_005966.1	2805054	T	C	AG	GGTCAATGCCATCAAAGGCAG	CATC	WP_011182637.1:c.1267A>G	WP_011182637.1:p.Ile423Val	ACIAD_RS12935	WP_011182637.1			Ig-like domain-containing protein				GAAT	9	0.0138099	24.1811	9.53086
Acinetobacter baylyi ADP1-1	NC_005966.1	2849523	A	G	AG	CGTAATGATTACGAATATAAA	TACG	WP_004929464.1:c.446A>G	WP_004929464.1:p.Tyr149Cys	ACIAD_RS13160	WP_004929464.1			rhodanese-related sulfurtransferase				GACA	13	0.0124869	21.8645	3.59394
Acinetobacter baylyi ADP1-1	NC_005966.1	2884398	A	G	AG	TTGACAATGAATGATGGTGCT	AATG	WP_017385322.1:c.239A>G	WP_017385322.1:p.Asn80Ser	ACIAD_RS13340	WP_017385322.1			hypothetical protein				GACC	15	0.0156379	27.3819	5.59901
Acinetobacter baylyi ADP1-1	NC_005966.1	3045849	T	C	AG	ATGGAGCACTAACCCTTTACA	TAAC	WP_041839109.1:c.306A>G		ACIAD_RS14070	WP_041839109.1			type VI secretion system tip protein VgrG				GACG	17	0.0165624	29.0008	4.96605
Acinetobacter baylyi ADP1-1	NC_005966.1	3102456	T	C	AG	GCACTTGGCTACGAACTAAGG	TACG			ACIAD_RS14380		ACIAD_RS14380			tRNA-Arg			GACT	18	0.00889875	15.5817	0.375322
Acinetobacter baylyi ADP1-1	NC_005966.1	3107474	T	C	AG	GCACTTGGCTACGAACTAAGG	TACG			ACIAD_RS14400		ACIAD_RS14400			tRNA-Arg			GAGA	8	0.00988544	17.3094	5.00682
Acinetobacter baylyi ADP1-1	NC_005966.1	3107598	T	C	AG	GCACTTGGCTACGAACTAAGG	TACG			ACIAD_RS14405		ACIAD_RS14405			tRNA-Arg			GAGC	9	0.0172067	30.1288	14.8173
Acinetobacter baylyi ADP1-1	NC_005966.1	3110244	A	G	AG	AACCACCTCTACGCAAGAACG	TACG	WP_212749854.1:c.2248A>G	WP_212749854.1:p.Thr750Ala	rnr	WP_212749854.1			ribonuclease R				GAGG	10	0.0102489	17.9458	3.51817
Acinetobacter baylyi ADP1-1	NC_005966.1	3222106	T	C	AG	AGGCCAGACTACGGATCCGCG	TACG	WP_004923840.1:c.2587A>G	WP_004923840.1:p.Thr863Ala	ACIAD_RS15010	WP_004923840.1			hypothetical protein				GAGT	7	0.00907888	15.8971	4.97945
Acinetobacter baylyi ADP1-1	NC_005966.1	3241326	T	C	AG	GAGAAATTTTATGAATGCACA	TATG	WP_004923779.1:c.1A>G	WP_004923779.1:p.Met1?	ACIAD_RS15100	WP_004923779.1			pilin				GATA	10	0.0148788	26.0527	9.89111
Acinetobacter baylyi ADP1-1	NC_005966.1	3304813	A	G	AG	TGAAATCAATACTTCTTTGAG	TACT	WP_004923637.1:c.496A>G	WP_004923637.1:p.Thr166Ala	ACIAD_RS15335	WP_004923637.1			acetyl-CoA hydrolase/transferase family protein				GATC	9	0.0210263	36.8171	21.0172
Acinetobacter baylyi ADP1-1	NC_005966.1	3505864	A	G	AG	AAATCTGTCTATGAAACAGAC	TATG	WP_004923151.1:c.47A>G	WP_004923151.1:p.Tyr16Cys	ACIAD_RS16230	WP_004923151.1			phosphoribosylaminoimidazolesuccinocarboxamide synthase				GATG	6	0.023317	40.8281	29.7099
Acinetobacter oleivorans DR1	NC_014259.1	481955	A	G	AG	GCACTTGGCTACGAACTAAGG	TACG			AOLE_RS02320		AOLE_RS02320			tRNA-Arg			GATT	15	0.0160093	28.0323	6.05874
Acinetobacter oleivorans DR1	NC_014259.1	815651	A	G	AG	CTGTTGATGCAACAGCACCAA	CAAC	AOLE_RS20245:c.7674A>G			AOLE_RS20245			Ig-like domain-containing protein				TAAA	26	0.0183617	32.1514	1.17692
Acinetobacter oleivorans DR1	NC_014259.1	1151207	T	C	AG	TGGCCCGCTTACGAATCCGGC	TACG	WP_013197189.1:c.550A>G	WP_013197189.1:p.Thr184Ala	trpD	WP_013197189.1			anthranilate phosphoribosyltransferase				TAAC	21	0.0114687	20.0818	0.0419865
Acinetobacter pittii strain A1254	NZ_CP049806.1	490482	A	G	AG	GCACTTGGCTACGAACTAAGG	TACG			G8E09_RS02385		G8E09_RS02385			tRNA-Arg			TAAG	10	0.0087464	15.3149	1.84451
Acinetobacter pittii strain A1254	NZ_CP049806.1	490598	A	G	AG	GCACTTGGCTACGAACTAAGG	TACG			G8E09_RS02390		G8E09_RS02390			tRNA-Arg			TAAT	4	0.0139768	24.4733	17.1271
Acinetobacter pittii strain A1254	NZ_CP049806.1	830133	A	G	AG	GTACCTGGACACTTGCAGACA	CACT	WP_167563119.1:c.12828A>G		G8E09_RS03990	WP_167563119.1			Ig-like domain-containing protein				TACA	17	0.00967337	16.9381	0.000226472
Acinetobacter pittii strain A1254	NZ_CP049806.1	830491	A	G	AG	CTACACAGATATCTTGGGTAA	TATC	WP_167563119.1:c.13186A>G	WP_167563119.1:p.Ile4396Val	G8E09_RS03990	WP_167563119.1			Ig-like domain-containing protein				TACC	24	0.0132888	23.2687	0.0229815
Acinetobacter pittii strain A1254	NZ_CP049806.1	855096	T	C	AG	ATGGCAAGTTACGAACTTTCA	TACG	WP_002115550.1:c.11A>G	WP_002115550.1:p.Tyr4Cys	G8E09_RS04065	WP_002115550.1			DOMON-like domain-containing protein				TACG	571	0.010585	18.5343	16467.8
Acinetobacter pittii strain A1254	NZ_CP049806.1	1160789	T	C	AG	TGGCCCGCTTACGAATCCGGC	TACG	WP_167563219.1:c.550A>G	WP_167563219.1:p.Thr184Ala	trpD	WP_167563219.1			anthranilate phosphoribosyltransferase				TACT	11	0.00926579	16.2244	1.6823
Acinetobacter pittii strain A1254	NZ_CP049806.1	1365115	T	C	AG	GTAACTGGCTACGTACCGAAC	TACG	WP_069035843.1:c.207A>G		cusR	WP_069035843.1			response regulator transcription factor				TAGA	17	0.00731377	12.8064	1.37323
Acinetobacter pittii strain A1254	NZ_CP049806.1	1474589	A	G	AG	CCAAGTCATTACGGATGATTT	TACG	WP_167563370.1:c.121A>G	WP_167563370.1:p.Thr41Ala	G8E09_RS07040	WP_167563370.1			glutamine--tRNA ligase/YqeY domain fusion protein				TAGC	15	0.0101052	17.6943	0.410251
Acinetobacter pittii strain A1254	NZ_CP049806.1	3130072	A	G	AG	TTGTTGACCTACGAAACTCAG	TACG	WP_005070953.1:c.921A>G		G8E09_RS14805	WP_005070953.1			tetratricopeptide repeat protein				TAGG	9	0.00595404	10.4255	0.194917
Acinetobacter pittii strain A1254	NZ_CP049806.1	3231332	T	C	AG	TGAATGATTTACGAAATCAAG	TACG	WP_060466165.1:c.195A>G		G8E09_RS15305	WP_060466165.1			hypothetical protein				TAGT	13	0.00667457	11.6872	0.147471
Acinetobacter pittii strain A1254	NZ_CP049806.1	3283089	T	C	AG	CATTGCCATTACGAATGAGAA	TACG	WP_014208431.1:c.103A>G	WP_014208431.1:p.Thr35Ala	nudL	WP_014208431.1			CoA pyrophosphatase				TATA	3	0.00786201	13.7664	8.42014
Acinetobacter pittii strain A1254	NZ_CP049806.1	3477155	A	G	AG	AAGAAGTTCTACGCAAACGTT	TACG	WP_039764411.1:c.705A>G		nagZ	WP_039764411.1			beta-N-acetylhexosaminidase				TATC	10	0.0148788	26.0527	9.89111
Aeromonas hydrophila NJ-35	NZ_CP006870.1	617862	A	G	AG	GTACCTGGCTACGAACCAGGT	TACG			U876_RS02870		U876_RS02870			tRNA-Arg			TATG	20	0.01006	17.6151	0.322885
Aeromonas hydrophila NJ-35	NZ_CP006870.1	618038	A	G	AG	GTACCTGGCTACGAACCAGGT	TACG			U876_RS02875		U876_RS02875			tRNA-Arg			TATT	6	0.0170651	29.8811	19.0858
Aeromonas hydrophila NJ-35	NZ_CP006870.1	618141	A	G	AG	GTACCTGGCTACGAACCAGGT	TACG			U876_RS02880		U876_RS02880			tRNA-Arg			Sum	1751	1	1751	16863.6	df=63	Pvalue < 0.0001
Aeromonas hydrophila NJ-35	NZ_CP006870.1	618247	A	G	AG	GTACCTGGCTACGAACCAGGT	TACG			U876_RS02885		U876_RS02885			tRNA-Arg
Aeromonas hydrophila NJ-35	NZ_CP006870.1	839004	A	G	AG	TACCCTGAGCATGACCGACGT	CATG	WP_047234824.1:c.1525A>G	WP_047234824.1:p.Met509Val	U876_RS03940	WP_047234824.1			retention module-containing protein
Aeromonas hydrophila NJ-35	NZ_CP006870.1	839103	A	G	AG	CGAAGGCGGCACCTGGAGCTA	CACC	WP_047234824.1:c.1624A>G	WP_047234824.1:p.Thr542Ala	U876_RS03940	WP_047234824.1			retention module-containing protein
Aeromonas hydrophila NJ-35	NZ_CP006870.1	948057	T	C	AG	GCAGGCATCTACGAAGACCTG	TACG	WP_016351777.1:c.59A>G	WP_016351777.1:p.Tyr20Cys	mog	WP_016351777.1			molybdopterin adenylyltransferase
Aeromonas hydrophila NJ-35	NZ_CP006870.1	1640681	T	C	AG	GTGATCAGCTACGAACTGAAA	TACG	WP_080644415.1:c.143A>G	WP_080644415.1:p.Tyr48Cys	U876_RS24130	WP_080644415.1			site-specific integrase
Aeromonas hydrophila NJ-35	NZ_CP006870.1	1795581	A	G	AG	GGCAACATCAACTTTGAGGAC	AACT	WP_043159180.1:c.242A>G	WP_043159180.1:p.Asn81Ser	U876_RS25655	WP_043159180.1			VWA domain-containing protein
Aeromonas veronii C4	CP012504.1	54498	A	G	AG	CGATCCCGGGAGATGCCATCA	GAGA	AMQ40944.1:c.1740A>G		AMS64_00265	AMQ40944.1			guanosine-3',5'-bis(diphosphate) 3'-pyrophosphohydrolase
Aeromonas veronii C4	CP012504.1	347514	A	G	AG	CCAGCCCCGAACGCAGCACGG	AACG	AMQ41174.1:c.295A>G	AMQ41174.1:p.Thr99Ala	AMS64_01565	AMQ41174.1			transcriptional regulator
Aeromonas veronii C4	CP012504.1	589080	T	C	AG	GCCGTCCGGGACAGCGACGGG	GACA	AMQ41382.1:c.114A>G		AMS64_02740	AMQ41382.1			mechanosensitive ion channel protein MscS
Aeromonas veronii C4	CP012504.1	717316	A	G	AG	TGCAGCTGGAAGGGGAGAGCC	AAGG	AMQ41506.1:c.906A>G		AMS64_03395	AMQ41506.1			cobalamin biosynthesis protein CobW
Aeromonas veronii C4	CP012504.1	758361	A	G	AG	GTACCTGGCTACGAACCAGGT	TACG			AMS64_03600		AMS64_03600			tRNA-Arg
Aeromonas veronii C4	CP012504.1	998519	A	G	AG	CGCAAATACCAATAAAAAAGG	CAAT	AMQ41740.1:c.330A>G		AMS64_04755	AMQ41740.1			hypothetical protein
Aeromonas veronii C4	CP012504.1	1018280	T	C	AG	AGACGCCAGAACAGCGCATCA	AACA	AMQ41760.1:c.243A>G		AMS64_04855	AMQ41760.1			transposase
Aeromonas veronii C4	CP012504.1	1018331	T	C	AG	GGGCTTCTGTACGTGCCGGCA	TACG	AMQ41760.1:c.192A>G		AMS64_04855	AMQ41760.1			transposase
Aeromonas veronii C4	CP012504.1	1365615	T	C	AG	CAGCCGCCGAAAAAAAAGCGA	AAAA	AMQ42029.1:c.339A>G		AMS64_06375	AMQ42029.1			hypothetical protein
Aeromonas veronii C4	CP012504.1	1510261	A	G	AG	AGGGGCTGAAAGGGGACGAGA	AAGG	AMQ42152.1:c.1143A>G		AMS64_07095	AMQ42152.1			metal-dependent phosphohydrolase
Aeromonas veronii C4	CP012504.1	1640596	T	C	AG	AATTTATCGAAGCGGATCTGG	AAGC	AMQ42267.1:c.627A>G		fliI	AMQ42267.1			ATP synthase
Aeromonas veronii C4	CP012504.1	1640626	T	C	AG	TGATCGGTGAACGGGGCCGTG	AACG	AMQ42267.1:c.597A>G		fliI	AMQ42267.1			ATP synthase
Aeromonas veronii C4	CP012504.1	1640656	T	C	AG	GCGCCGAGGTAGATGTCACCG	TAGA	AMQ42267.1:c.567A>G		fliI	AMQ42267.1			ATP synthase
Aeromonas veronii C4	CP012504.1	1667617	A	G	AG	ATGGGATCACAACTGATGCCA	CAAC	AMQ42299.1:c.504A>G		AMS64_07885	AMQ42299.1			hypothetical protein
Aeromonas veronii C4	CP012504.1	1667641	A	G	AG	ACTACATGCTAATTGTTCGTG	TAAT	AMQ42299.1:c.528A>G		AMS64_07885	AMQ42299.1			hypothetical protein
Aeromonas veronii C4	CP012504.1	1667752	A	G	AG	CTTCATCATCAGAACGAATTA	CAGA	AMQ42299.1:c.639A>G		AMS64_07885	AMQ42299.1			hypothetical protein
Aeromonas veronii C4	CP012504.1	1667803	A	G	AG	TTGAAAGCTCACTTGACCTCA	CACT	AMQ42299.1:c.690A>G		AMS64_07885	AMQ42299.1			hypothetical protein
Aeromonas veronii C4	CP012504.1	1667821	A	G	AG	TCACATCCCAAATGAGTAAAA	AAAT	AMQ42299.1:c.708A>G		AMS64_07885	AMQ42299.1			hypothetical protein
Aeromonas veronii C4	CP012504.1	1667881	A	G	AG	TCGTTCAAGCACTCTTTCCCA	CACT	AMQ42299.1:c.768A>G		AMS64_07885	AMQ42299.1			hypothetical protein
Aeromonas veronii C4	CP012504.1	1954099	T	C	AG	CTGAAGCGGGAGTGACTCGCC	GAGT	AMQ42528.1:c.345A>G		AMS64_09155	AMQ42528.1			tRNA 2-selenouridine synthase
Aeromonas veronii C4	CP012504.1	3042044	A	G	AG	TCACATTGAAAGCAAAAAACA	AAGC	AMQ43382.1:c.333A>G		AMS64_13945	AMQ43382.1			carboxylate--amine ligase
Aeromonas veronii C4	CP012504.1	3131307	A	G	AG	GGAGTCGGGGACTGCGCCGCT	GACT	AMQ43460.1:c.195A>G		AMS64_14440	AMQ43460.1			transposase
Aeromonas veronii C4	CP012504.1	3131868	A	G	AG	GCGAACGGGTAGTCGGTGCGT	TAGT	AMQ43460.1:c.756A>G		AMS64_14440	AMQ43460.1			transposase
Aeromonas veronii C4	CP012504.1	3131901	A	G	AG	ATGTGAACGGATATCACCATC	GATA	AMQ43460.1:c.789A>G		AMS64_14440	AMQ43460.1			transposase
Aeromonas veronii C4	CP012504.1	3132022	A	G	AG	AAATATCAAAACATGTTTGCA	AACA	AMQ43460.1:c.910A>G	AMQ43460.1:p.Thr304Ala	AMS64_14440	AMQ43460.1			transposase
Aeromonas veronii C4	CP012504.1	3132075	A	G	AG	TTGGGACATAACCTTTGCAAA	AACC	AMQ43460.1:c.963A>G		AMS64_14440	AMQ43460.1			transposase
Aeromonas veronii C4	CP012504.1	3862561	T	C	AG	AAGAGCCGGGAGTTTCTCGCA	GAGT	AMQ44040.1:c.3315A>G		AMS64_17640	AMQ44040.1			chromosome segregation protein SMC
Aeromonas veronii C4	CP012504.1	4658436	T	C	AG	AGTGCAAGGGACGCGGCCGGG	GACG	AMQ44717.1:c.1230A>G		AMS64_21335	AMQ44717.1			ribonuclease G
Aeromonas veronii C4	CP012504.1	4736396	T	C	AG	CTCCGATCGCAATGGACGACG	CAAT	AMQ44779.1:c.1104A>G		tuf	AMQ44779.1			elongation factor Tu
Aeromonas veronii C4	CP012504.1	4736567	T	C	AG	AAGTGTACGTACTGTCCAAAG	TACT	AMQ44779.1:c.933A>G		tuf	AMQ44779.1			elongation factor Tu
Aeromonas veronii C4	CP012504.1	4844478	T	C	AG	AAGGCGTATTACGCACAGGTT	TACG	AMQ44879.1:c.1040A>G	AMQ44879.1:p.Tyr347Cys	AMS64_22270	AMQ44879.1			coproporphyrinogen III oxidase
Aeromonas veronii C4	CP012504.1	4884591	A	G	AG	GTGAACAGGGACGCGGTTTTG	GACG	AMQ44915.1:c.1188A>G		AMS64_22460	AMQ44915.1			chemotaxis protein
Aliivibrio fischeri ES114	NC_006840.2	583099	A	G	AG	GTACCTGGCTACGAACCAGGC	TACG			VF_RS02750		VF_RS02750			tRNA-Arg
Aliivibrio fischeri ES114	NC_006840.2	583357	A	G	AG	GTACCTGGCTACGAACCAGGC	TACG			VF_RS02760		VF_RS02760			tRNA-Arg
Aliivibrio fischeri ES114	NC_006840.2	583501	A	G	AG	GTACCTGGCTACGAACCAGGC	TACG			VF_RS02765		VF_RS02765			tRNA-Arg
Aliivibrio fischeri ES114	NC_006840.2	583645	A	G	AG	GTACCTGGCTACGAACCAGGC	TACG			VF_RS02770		VF_RS02770			tRNA-Arg
Aliivibrio fischeri ES114	NC_006840.2	584553	A	G	AG	GTACCTGGCTACGAACCAGGC	TACG			VF_RS02790		VF_RS02790			tRNA-Arg
Aliivibrio fischeri ES114	NC_006840.2	1941700	A	G	AG	GCGTATTTTTACGAAAAACAC	TACG	WP_011262273.1:c.150A>G		VF_RS08955	WP_011262273.1			LysR substrate-binding domain-containing protein
Aliivibrio fischeri ES114	NC_006840.2	2872469	A	G	AG	GGTCTGCAATACGAATGCATT	TACG	WP_011262889.1:c.887A>G	WP_011262889.1:p.Tyr296Cys	ccoG	WP_011262889.1			cytochrome c oxidase accessory protein CcoG
Aliivibrio fischeri ES114	NC_006841.2	1313086	T	C	AG	TGGTGCGTGAAACTGATGCTG	AAAC	WP_011263951.1:c.3240A>G		VF_RS19280	WP_011263951.1			Ig-like domain-containing protein
Alteromonas macleodii ATCC 27126	NC_018632.1	255165	T	C	AG	CTGGCGTTCTACGAAGATGCC	TACG	WP_014947924.1:c.1313A>G	WP_014947924.1:p.Tyr438Cys	glgA	WP_014947924.1			glycogen synthase GlgA
Alteromonas macleodii ATCC 27126	NC_018632.1	1185880	A	G	AG	GTACCTGGCTACGAACCAGGC	TACG			MASE_RS05030		MASE_RS05030			tRNA-Arg
Alteromonas macleodii ATCC 27126	NC_018632.1	1631347	T	C	AG	AGATGGCTTTACGAAAGCCAT	TACG	WP_014949043.1:c.589A>G	WP_014949043.1:p.Thr197Ala	MASE_RS07000	WP_014949043.1			M15 family metallopeptidase
Alteromonas macleodii ATCC 27126	NC_018632.1	3849460	T	C	AG	CAGCTCTTAAAGCGCTTGAAG	AAGC	tuf:c.532A>G	tuf:p.Ser178Gly		tuf			elongation factor Tu
Alteromonas macleodii ATCC 27126	NC_018632.1	3849646	T	C	AG	CTATGCCACAAACTCGTGAGC	AAAC	tuf:c.346A>G	tuf:p.Asn116Asp		tuf			elongation factor Tu
Azotobacter vinelandii DJ	NC_012560.1	109374	A	G	AG	CCGGCGCGCTACGAACGCGAC	TACG	WP_012698802.1:c.224A>G	WP_012698802.1:p.Tyr75Cys	AVIN_RS00555	WP_012698802.1			hypothetical protein
Azotobacter vinelandii DJ	NC_012560.1	409798	A	G	AG	GTCAACGCCTACGAAGCGGAA	TACG	WP_012699116.1:c.3233A>G	WP_012699116.1:p.Tyr1078Cys	AVIN_RS02040	WP_012699116.1			transglutaminase family protein
Azotobacter vinelandii DJ	NC_012560.1	3517416	T	C	AG	GTACCCGGCTACGAACCGGGC	TACG			AVIN_RS15655		AVIN_RS15655			tRNA-Arg
Azotobacter vinelandii DJ	NC_012560.1	3517557	T	C	AG	GTACCCGGCTACGAACCGGGC	TACG			AVIN_RS15660		AVIN_RS15660			tRNA-Arg
Azotobacter vinelandii DJ	NC_012560.1	3729146	T	C	AG	CGGGTGTACTACGAAGACACC	TACG	WP_012702190.1:c.53A>G	WP_012702190.1:p.Tyr18Cys	ybgC	WP_012702190.1			tol-pal system-associated acyl-CoA thioesterase
Brenneria goodwinii strain FRB141	NZ_CP014137.1	302297	A	G	AG	GTACTCGGCTACGAACCGAGC	TACG			AWC36_RS01400		AWC36_RS01400			tRNA-Arg
Brenneria goodwinii strain FRB141	NZ_CP014137.1	302587	A	G	AG	GTACTCGGCTACGAACCGAGC	TACG			AWC36_RS01405		AWC36_RS01405			tRNA-Arg
Brenneria goodwinii strain FRB141	NZ_CP014137.1	302863	A	G	AG	GTACTCGGCTACGAACCGAGC	TACG			AWC36_RS01410		AWC36_RS01410			tRNA-Arg
Coxiella burnetii RSA 493	NC_002971.4	166930	A	G	AG	AGTAATCGCGAATCAGCATGT	GAAT			CBU_16S			CBU_16S			Small Subunit Ribosomal RNA; ssuRNA; 16S ribosomal RNA
Coxiella burnetii RSA 493	NC_002971.4	171476	A	G	AG	GGCTGATACCACCCAAGAGTT	CACC			CBU_23S			CBU_23S			Large Subunit Ribosomal RNA; lsuRNA; 23S ribosomal RNA
Coxiella burnetii RSA 493	NC_002971.4	219048	A	G	AG	AACTTTTCTTACGAAGGAAGA	TACG	NP_819276.1:c.3322A>G	NP_819276.1:p.Thr1108Ala	rpoC	NP_819276.1			DNA-directed RNA polymerase subunit beta'
Coxiella burnetii RSA 493	NC_002971.4	284846	A	G	AG	CCTTTATTCAAAAGTGAAAAA	AAAA	NP_819362.1:c.29A>G	NP_819362.1:p.Lys10Arg	CBU_0319	NP_819362.1			hypothetical protein
Coxiella burnetii RSA 493	NC_002971.4	494751	A	G	AG	GGTGGCTGTTACGAACGGCCT	TACG	NP_819578.1:c.484A>G	NP_819578.1:p.Thr162Ala	htpX	NP_819578.1			endopeptidase
Coxiella burnetii RSA 493	NC_002971.4	692785	A	G	AG	TTATTGCCTTACGAAGGCAGA	TACG	NP_819778.2:c.314A>G	NP_819778.2:p.Tyr105Cys	CBU_0752	NP_819778.2			esterase family protein
Coxiella burnetii RSA 493	NC_002971.4	755993	A	G	AG	GGGATTTATAAAACGCGCCTG	AAAA	NP_819827.1:c.953A>G	NP_819827.1:p.Lys318Arg	CBU_0807	NP_819827.1			beta-lactamase family protein
Coxiella burnetii RSA 493	NC_002971.4	881500	T	C	AG	GCGCAAAAGCAAAAGGGGCTA	CAAA	NP_819944.2:c.501A>G		glpD	NP_819944.2			glycerol-3-phosphate dehydrogenase
Coxiella burnetii RSA 493	NC_002971.4	980161	A	G	AG	GTACCTGGCTACGAACCAGGC	TACG			CBU_tRNA-Arg-2		CBU_tRNA-Arg-2			tRNA-Arg
Coxiella burnetii RSA 493	NC_002971.4	1753211	T	C	AG	CGTTGCAAAAACGGGGCATGG	AACG	NP_820801.2:c.184A>G	NP_820801.2:p.Thr62Ala	sodC	NP_820801.2			superoxide dismutase (Cu-Zn)
Cronobacter sakazakii ATCCTM29544	NZ_CP011047.1	964482	A	G	AG	TTTCTGGCTTACGAATCCGGT	TACG	WP_012814732.1:c.143A>G	WP_012814732.1:p.Tyr48Cys	CSK29544_RS04495	WP_012814732.1			type I toxin-antitoxin system Hok family toxin
Cronobacter sakazakii ATCCTM29544	NZ_CP011047.1	1072725	T	C	AG	AGCCCGCCGGAACGTATCGCG	GAAC	WP_029039177.1:c.168A>G		CSK29544_RS04985	WP_029039177.1			fimbrial biogenesis outer membrane usher protein
Cronobacter sakazakii ATCCTM29544	NZ_CP011047.1	1166298	A	G	AG	ATCCTTGCTTACGAACCAGGG	TACG	WP_071601438.1:c.137A>G	WP_071601438.1:p.Tyr46Cys	CSK29544_RS22475	WP_071601438.1			type I toxin-antitoxin system Hok family toxin
Cronobacter sakazakii ATCCTM29544	NZ_CP011047.1	1915754	A	G	AG	GTACTCGGCTACGAACCGAGC	TACG			CSK29544_RS09005		CSK29544_RS09005			tRNA-Arg
Cronobacter sakazakii ATCCTM29544	NZ_CP011047.1	1915893	A	G	AG	GTACTCGGCTACGAACCGAGC	TACG			CSK29544_RS09010		CSK29544_RS09010			tRNA-Arg
Cronobacter sakazakii ATCCTM29544	NZ_CP011047.1	1916027	A	G	AG	GTACTCGGCTACGAACCGAGC	TACG			CSK29544_RS09015		CSK29544_RS09015			tRNA-Arg
Cronobacter sakazakii ATCCTM29544	NZ_CP011047.1	1916296	A	G	AG	GTACTCGGCTACGAACCGAGC	TACG			CSK29544_RS09020		CSK29544_RS09020			tRNA-Arg
Cronobacter sakazakii ATCCTM29544	NZ_CP011047.1	2082310	A	G	AG	GACAGCTACTACGAAATTCTG	TACG	WP_007900044.1:c.1574A>G	WP_007900044.1:p.Tyr525Cys	CSK29544_RS09765	WP_007900044.1			EAL domain-containing protein
Cronobacter sakazakii ATCCTM29544	NZ_CP011047.1	2366629	T	C	AG	GAGCGATGCCAACCTGAGCGG	CAAC	WP_046623026.1:c.121A>G	WP_046623026.1:p.Asn41Asp	CSK29544_RS11290	WP_046623026.1			pentapeptide repeat-containing protein
Cronobacter sakazakii ATCCTM29544	NZ_CP011047.1	2366634	T	C	AG	GACCTGAGCGATGCCAACCTG	GATG	WP_046623026.1:c.116A>G	WP_046623026.1:p.Asp39Gly	CSK29544_RS11290	WP_046623026.1			pentapeptide repeat-containing protein
Cronobacter sakazakii ATCCTM29544	NZ_CP011047.1	2366759	T	C	AG	GAGCGGTGCCAACCTGAGCGG	CAAC	CSK29544_RS24750:c.232A>G	CSK29544_RS24750:p.Asn78Asp		CSK29544_RS24750			pentapeptide repeat-containing protein
Cronobacter sakazakii ATCCTM29544	NZ_CP011047.1	2401464	A	G	AG	ACACCGGACTACGAAGCCGGG	TACG	WP_042391617.1:c.170A>G	WP_042391617.1:p.Tyr57Cys	CSK29544_RS11550	WP_042391617.1			NlpC/P60 family protein
Cronobacter sakazakii ATCCTM29544	NZ_CP011047.1	2542797	T	C	AG	GCTCGGCATTACGATTGTCGG	TACG	WP_007902987.1:c.2953A>G	WP_007902987.1:p.Thr985Ala	mdtC	WP_007902987.1			multidrug efflux RND transporter permease subunit MdtC
Cronobacter sakazakii ATCCTM29544	NZ_CP011047.1	3031924	T	C	AG	GAAGCGGGGCATAAAGGTGGC	CATA	WP_007901509.1:c.200A>G	WP_007901509.1:p.His67Arg	CSK29544_RS14415	WP_007901509.1			general stress protein
Cronobacter sakazakii ATCCTM29544	NZ_CP011047.1	3250489	A	G	AG	TGCTGGAACAATTTGGCGGCC	AATT	WP_004384954.1:c.84A>G		CSK29544_RS15515	WP_004384954.1			manganese catalase family protein
Cronobacter sakazakii ATCCTM29544	NZ_CP011047.1	3466034	T	C	AG	TAATGAAACGAATCTGTGCGC	GAAT	WP_007894222.1:c.208A>G	WP_007894222.1:p.Asn70Asp	glgS	WP_007894222.1			cell surface composition regulator GlgS
Cronobacter sakazakii ATCCTM29544	NZ_CP011047.1	3519937	T	C	AG	CGCATGAAGAAAACCCGATGC	AAAA	WP_029038965.1:c.1803A>G		ppsA	WP_029038965.1			phosphoenolpyruvate synthase
Cronobacter sakazakii ATCCTM29544	NZ_CP011047.1	4024768	A	G	AG	GCGAAATGGGAGCTACCGGCA	GAGC	WP_007888553.1:c.303A>G		CSK29544_RS19110	WP_007888553.1			hypothetical protein
Cronobacter sakazakii ATCCTM29544	NZ_CP011047.1	4246514	T	C	AG	GGAAGGAAGAAAAGAAAATAA	AAAA	WP_007891919.1:c.131A>G	WP_007891919.1:p.Lys44Arg	ykgO	WP_007891919.1			type B 50S ribosomal protein L36
Dickeya zeae EC1	NZ_CP006929.1	632432	T	C	AG	GATGTCCCTTACGAAGCAGGC	TACG	WP_016943765.1:c.296A>G	WP_016943765.1:p.Tyr99Cys	dnaG	WP_016943765.1			DNA primase
Dickeya zeae EC1	NZ_CP006929.1	695188	A	G	AG	CCGGACGGCTACGCACCGCTG	TACG	WP_012883372.1:c.113A>G	WP_012883372.1:p.Tyr38Cys	W909_RS03215	WP_012883372.1			protein YgfX
Dickeya zeae EC1	NZ_CP006929.1	940108	A	G	AG	GTACTCGGCTACGAACCGAGC	TACG			W909_RS04335		W909_RS04335			tRNA-Arg
Dickeya zeae EC1	NZ_CP006929.1	940258	A	G	AG	GTACTCGGCTACGAACCGAGC	TACG			W909_RS04340		W909_RS04340			tRNA-Arg
Dickeya zeae EC1	NZ_CP006929.1	940393	A	G	AG	GTACTCGGCTACGAACCGAGC	TACG			W909_RS04345		W909_RS04345			tRNA-Arg
Dickeya zeae EC1	NZ_CP006929.1	1535086	T	C	AG	TCTGGAAACAACTGTGTCACG	AACT	WP_052248677.1:c.6270A>G		W909_RS19810	WP_052248677.1			non-ribosomal peptide synthetase
Dickeya zeae EC1	NZ_CP006929.1	2354268	T	C	AG	ACAGCGGCACACTGCTGGGGG	CACT	WP_155283303.1:c.2814A>G		W909_RS19830	WP_155283303.1			filamentous hemagglutinin N-terminal domain-containing protein
Dickeya zeae EC1	NZ_CP006929.1	3870725	A	G	AG	CCGCGCCACTACGAACGGCAA	TACG	WP_016940713.1:c.512A>G	WP_016940713.1:p.Tyr171Cys	W909_RS17080	WP_016940713.1			hypothetical protein
Edwardsiella tarda EIB202	NC_013508.1	3001228	T	C	AG	GTACTCGGCTACGAACCGAGC	TACG			ETAE_RS13320		ETAE_RS13320			tRNA-Arg
Edwardsiella tarda EIB202	NC_013508.1	3001377	T	C	AG	GTACTCGGCTACGAACCGAGC	TACG			ETAE_RS13325		ETAE_RS13325			tRNA-Arg
Edwardsiella tarda EIB202	NC_013508.1	3001533	T	C	AG	GTACTCGGCTACGAACCGAGC	TACG			ETAE_RS13330		ETAE_RS13330			tRNA-Arg
Enterobacter bugandensis EB-247-1	NZ_LT992502.1	582896	T	C	AG	GGCCAAGATTACGAATCGCAA	TACG	WP_088204639.1:c.515A>G	WP_088204639.1:p.Tyr172Cys	DG357_RS02815	WP_088204639.1			hypothetical protein
Enterobacter bugandensis EB-247-1	NZ_LT992502.1	758746	T	C	AG	TCGAGCCGGTACGAACGGTGG	TACG	WP_088204584.1:c.303A>G		lptD	WP_088204584.1			LPS assembly protein LptD
Enterobacter bugandensis EB-247-1	NZ_LT992502.1	779320	A	G	AG	GTGTTGGCTTACGAAGCAAAA	TACG	WP_010427008.1:c.137A>G	WP_010427008.1:p.Tyr46Cys	DG357_RS03790	WP_010427008.1			Hok/Gef family protein
Enterobacter bugandensis EB-247-1	NZ_LT992502.1	805288	A	G	AG	GTGATCCCTTACGCAGGGAAC	TACG	WP_006173845.1:c.701A>G	WP_006173845.1:p.Tyr234Cys	ftsA	WP_006173845.1			cell division protein FtsA
Enterobacter bugandensis EB-247-1	NZ_LT992502.1	3695810	T	C	AG	GTACTCGGCTACGAACCGAGC	TACG			DG357_RS17795		DG357_RS17795			tRNA-Arg
Enterobacter bugandensis EB-247-1	NZ_LT992502.1	3695916	T	C	AG	GTACTCGGCTACGAACCGAGC	TACG			DG357_RS17800		DG357_RS17800			tRNA-Arg
Enterobacter bugandensis EB-247-1	NZ_LT992502.1	3696022	T	C	AG	GTACTCGGCTACGAACCGAGC	TACG			DG357_RS17805		DG357_RS17805			tRNA-Arg
Enterobacter bugandensis EB-247-1	NZ_LT992502.1	3696163	T	C	AG	GTACTCGGCTACGAACCGAGC	TACG			DG357_RS17810		DG357_RS17810			tRNA-Arg
Enterobacter bugandensis EB-247-1	NZ_LT992502.1	3826353	T	C	AG	GAGCAGGTCTACGAAGCCTCT	TACG	WP_028014285.1:c.593A>G	WP_028014285.1:p.Tyr198Cys	ptsP	WP_028014285.1			phosphoenolpyruvate--protein phosphotransferase
Enterobacter bugandensis EB-247-1	NZ_LT992502.1	4463740	T	C	AG	TCTTGCCATCAGATGTGCCCA	CAGA			DG357_RS21655			DG357_RS21655			16S ribosomal RNA
Enterobacter bugandensis EB-247-1	NZ_LT992502.1	4663415	T	C	AG	CACGAAGGTTAGCTAATCCTG	TAGC			DG357_RS22630			DG357_RS22630			23S ribosomal RNA
Enterobacter ludwigii strain UW5	NZ_CP011798.1	1314265	A	G	AG	GATGCAAACTACGAATACCGA	TACG			ABT55_RS06170			ABT55_RS06170			23S ribosomal RNA
Enterobacter ludwigii strain UW5	NZ_CP011798.1	1314275	A	G	AG	ACGAATACCGAAGAATGTTAT	GAAG			ABT55_RS06170			ABT55_RS06170			23S ribosomal RNA
Enterobacter ludwigii strain UW5	NZ_CP011798.1	2943232	T	C	AG	GTTGATTGCTACGAACACTCA	TACG	WP_126547780.1:c.877A>G	WP_126547780.1:p.Thr293Ala	ABT55_RS13925	WP_126547780.1			hypothetical protein
Enterobacter ludwigii strain UW5	NZ_CP011798.1	4273407	T	C	AG	GTACTCGGCTACGAACCGAGC	TACG			ABT55_RS20045		ABT55_RS20045			tRNA-Arg
Enterobacter ludwigii strain UW5	NZ_CP011798.1	4273548	T	C	AG	GTACTCGGCTACGAACCGAGC	TACG			ABT55_RS20050		ABT55_RS20050			tRNA-Arg
Enterobacter ludwigii strain UW5	NZ_CP011798.1	4273654	T	C	AG	GTACTCGGCTACGAACCGAGC	TACG			ABT55_RS20055		ABT55_RS20055			tRNA-Arg
Enterobacter soli strain LF7a	CP003026.1	2887765	T	C	AG	ACGTAAAGACACCGAAGTACG	CACC	AEN65418.1:c.420A>G		Entas_2690	AEN65418.1			hypothetical protein
Enterobacter soli strain LF7a	CP003026.1	3658433	T	C	AG	GTACTCGGCTACGAACCGAGC	TACG			Entas_R0072		Entas_R0072			tRNA-Arg
Erwinia amylovora EA1189	NZ_CP055227.2	826781	T	C	AG	CTGGAAATACAATAACGCGGC	CAAT	WP_199266236.1:c.202A>G	WP_199266236.1:p.Asn68Asp	GTU81_RS03615	WP_199266236.1			omptin family outer membrane protease
Erwinia amylovora EA1189	NZ_CP055227.2	826805	T	C	AG	TGGAAAGGAAATCTACCAGGC	AATC	WP_199266236.1:c.178A>G	WP_199266236.1:p.Ile60Val	GTU81_RS03615	WP_199266236.1			omptin family outer membrane protease
Erwinia amylovora EA1189	NZ_CP055227.2	826977	T	C	AG	AAATGATGATACTACGCCAAA	TACT	WP_199266236.1:c.6A>G	WP_199266236.1:p.Ile2Met	GTU81_RS03615	WP_199266236.1			omptin family outer membrane protease
Erwinia amylovora EA1189	NZ_CP055227.2	1809400	T	C	AG	ACAGACAGGGAAATACCGCCT	GAAA	WP_004157717.1:c.420A>G		GTU81_RS08020	WP_004157717.1			DUF2931 family protein
Erwinia amylovora EA1189	NZ_CP055227.2	1809469	T	C	AG	AGACCTACGAAACGCAGATTA	AAAC	WP_004157717.1:c.351A>G		GTU81_RS08020	WP_004157717.1			DUF2931 family protein
Erwinia amylovora EA1189	NZ_CP055227.2	1809753	T	C	AG	CCAGACGGGCAAGCCGCGGAC	CAAG	WP_004157717.1:c.67A>G	WP_004157717.1:p.Lys23Glu	GTU81_RS08020	WP_004157717.1			DUF2931 family protein
Erwinia amylovora EA1189	NZ_CP055227.2	1809822	T	C	AG	TGGACGGGAAAAAATGCTGAA	AAAA	WP_004157712.1:c.1881A>G		GTU81_RS08025	WP_004157712.1			PAAR domain-containing protein
Erwinia amylovora EA1189	NZ_CP055227.2	1982318	A	G	AG	CGAAGCCGCCATTGCCCGTGC	CATT	WP_199266235.1:c.1687A>G	WP_199266235.1:p.Ile563Val	rsxC	WP_199266235.1			electron transport complex subunit RsxC
Erwinia amylovora EA1189	NZ_CP055227.2	2866089	T	C	AG	GTACTCGGCTACGAACCGAGC	TACG			GTU81_RS12995		GTU81_RS12995			tRNA-Arg
Erwinia amylovora EA1189	NZ_CP055227.2	2866219	T	C	AG	GTACTCGGCTACGAACCGAGC	TACG			GTU81_RS13000		GTU81_RS13000			tRNA-Arg
Erwinia amylovora EA1189	NZ_CP055227.2	2866543	T	C	AG	GTACTCGGCTACGAACCGAGC	TACG			GTU81_RS13005		GTU81_RS13005			tRNA-Arg
Erwinia amylovora EA1189	NZ_CP055227.2	3012522	A	G	AG	GCTGGCGGCAAGCCTCGCGGG	AAGC	WP_004161812.1:c.787A>G	WP_004161812.1:p.Ser263Gly	GTU81_RS13625	WP_004161812.1			VENN motif pre-toxin domain-containing protein
Erwinia amylovora EA1189	NZ_CP055227.2	3753954	A	G	AG	ATGAAGGGCTACGAACCCCTG	TACG	WP_004161159.1:c.81A>G		GTU81_RS17030	WP_004161159.1			valine--pyruvate transaminase
Francisella tularensis holarctica LVS	NC_007880.1	22778	T	C	AG	AAGCATGTAGATCCAAAGATC	GATC			ssrA
Francisella tularensis holarctica LVS	NC_007880.1	28688	T	C	AG	TCCCTATACTAGGTACAGATC	TAGG	WP_003017580.1:c.2031A>G		carB	WP_003017580.1			carbamoyl-phosphate synthase large subunit
Francisella tularensis holarctica LVS	NC_007880.1	49241	A	G	AG	ATATCGAAGCAGGAGCGGATC	CAGG	WP_003013974.1:c.648A>G		FTL_RS00240	WP_003013974.1			diguanylate cyclase
Francisella tularensis holarctica LVS	NC_007880.1	82277	T	C	AG	GGCAACTGTTACGAACATACC	TACG	WP_003014057.1:c.547A>G	WP_003014057.1:p.Thr183Ala	FTL_RS00435	WP_003014057.1			1-acyl-sn-glycerol-3-phosphate acyltransferase
Francisella tularensis holarctica LVS	NC_007880.1	182494	A	G	AG	TCGTCGCTATAGAACCAGACC	TAGA	WP_011457352.1:c.889A>G	WP_011457352.1:p.Arg297Gly	FTL_RS00955	WP_011457352.1			lysophospholipid acyltransferase family protein
Francisella tularensis holarctica LVS	NC_007880.1	187234	T	C	AG	GATTAGAAAAAAAAGAAGATC	AAAA	WP_003014214.1:c.78A>G		FTL_RS01000	WP_003014214.1			CydX/CbdX family cytochrome bd oxidase small subunit
Francisella tularensis holarctica LVS	NC_007880.1	196249	A	G	AG	TCTTGCATCTAAGCACGGATT	TAAG	WP_003014233.1:c.213A>G		cyoD	WP_003014233.1			cytochrome o ubiquinol oxidase subunit IV
Francisella tularensis holarctica LVS	NC_007880.1	219448	A	G	AG	ATGCTCAGCAATGGCAAGATC	AATG	WP_003014275.1:c.1203A>G		gltX	WP_003014275.1			glutamate--tRNA ligase
Francisella tularensis holarctica LVS	NC_007880.1	225418	A	G	AG	CAAAAAGACAAGCACAAGATA	AAGC	WP_003014289.1:c.219A>G		rpsB	WP_003014289.1			30S ribosomal protein S2
Francisella tularensis holarctica LVS	NC_007880.1	227677	A	G	AG	AAAAATTAGAACTGGTAGAGC	AACT	WP_003014302.1:c.85A>G	WP_003014302.1:p.Thr29Ala	frr	WP_003014302.1			ribosome recycling factor
Francisella tularensis holarctica LVS	NC_007880.1	235394	A	G	AG	AAATGTATTCAGGCGCAGTTA	CAGG	WP_003021600.1:c.318A>G		rplD	WP_003021600.1			50S ribosomal protein L4
Francisella tularensis holarctica LVS	NC_007880.1	236919	A	G	AG	AGGTTTTTGAAGCGCAAGAAA	AAGC	WP_003027195.1:c.63A>G		rpsS	WP_003027195.1			30S ribosomal protein S19
Francisella tularensis holarctica LVS	NC_007880.1	240709	A	G	AG	TGGTTTGAAGAAGGCTAGTTG	GAAG	WP_003014354.1:c.292A>G	WP_003014354.1:p.Lys98Glu	rpsN	WP_003014354.1			30S ribosomal protein S14
Francisella tularensis holarctica LVS	NC_007880.1	243721	A	G	AG	TTCTGTTACAACGGGTAGTAT	AACG	WP_003014369.1:c.484A>G	WP_003014369.1:p.Thr162Ala	secY	WP_003014369.1			preprotein translocase subunit SecY
Francisella tularensis holarctica LVS	NC_007880.1	247499	A	G	AG	AGCATAAGTTAAGACAAGAAC	TAAG	WP_003014382.1:c.183A>G		rplQ	WP_003014382.1			50S ribosomal protein L17
Francisella tularensis holarctica LVS	NC_007880.1	247801	T	C	AG	CCTATTGGGGAAAAAGAATTT	GAAA	WP_155104733.1:c.117A>G		FTL_RS10800	WP_155104733.1			hypothetical protein
Francisella tularensis holarctica LVS	NC_007880.1	293329	T	C	AG	GTACTCGGCTACGAACCGAGC	TACG			FTL_RS01625		FTL_RS01625			tRNA-Arg
Francisella tularensis holarctica LVS	NC_007880.1	301027	A	G	AG	ATCGCTAAGTATCGATAGATC	TATC	WP_003014488.1:c.1162A>G	WP_003014488.1:p.Ile388Val	lpdA	WP_003014488.1			dihydrolipoyl dehydrogenase
Francisella tularensis holarctica LVS	NC_007880.1	301315	T	C	AG	ACACTGGGTTAGAGAGACTTT	TAGA	FTL_RS10185:c.268A>G	FTL_RS10185:p.Arg90Gly		FTL_RS10185			transposase
Francisella tularensis holarctica LVS	NC_007880.1	345957	T	C	AG	AATCGTTAAAAACTGCAGATA	AAAC	WP_003014576.1:c.1305A>G		radA	WP_003014576.1			DNA repair protein RadA
Francisella tularensis holarctica LVS	NC_007880.1	349439	T	C	AG	TGATAATAAAAAACCAAGATC	AAAA	WP_003014579.1:c.258A>G		aroC	WP_003014579.1			chorismate synthase
Francisella tularensis holarctica LVS	NC_007880.1	354157	A	G	AG	TTACTGTAAAACCACAAGGTC	AACC	WP_003018413.1:c.105A>G		FTL_RS01995	WP_003018413.1			phosphomannose isomerase type II C-terminal cupin domain
Francisella tularensis holarctica LVS	NC_007880.1	368126	A	G	AG	TATTACAAATAGCAGCAGATT	TAGC	WP_003014630.1:c.144A>G	WP_003014630.1:p.Ile48Met	purN	WP_003014630.1			phosphoribosylglycinamide formyltransferase
Francisella tularensis holarctica LVS	NC_007880.1	372557	T	C	AG	CTGCTGGGCTAGTAAAGTAAT	TAGT	WP_003014639.1:c.250T>C; WP_003014642.1:c.1008A>G	WP_003014639.1:p.*84Gln	FTL_RS02085, glk	WP_003014639.1, WP_003014642.1			hypothetical protein, glucokinase
Francisella tularensis holarctica LVS	NC_007880.1	387428	T	C	AG	AAATGGCTGAAACACCAGAAC	AAAC	WP_003014679.1:c.846A>G		FTL_RS02170	WP_003014679.1			M3 family metallopeptidase
Francisella tularensis holarctica LVS	NC_007880.1	407991	A	G	AG	TTTAGTATCGACACAAAGATC	GACA	WP_011457377.1:c.1540A>G	WP_011457377.1:p.Thr514Ala	FTL_RS02265	WP_011457377.1			DUF3573 domain-containing protein
Francisella tularensis holarctica LVS	NC_007880.1	420923	A	G	AG	GTACTCAACTACAAACAGATT	TACA	FTL_RS02345:c.51A>G			FTL_RS02345			cupin
Francisella tularensis holarctica LVS	NC_007880.1	452163	A	G	AG	AAAGATGTAAACCTCGAGATT	AACC	WP_003017997.1:c.86A>G	WP_003017997.1:p.Asn29Ser	lolD	WP_003017997.1			lipoprotein-releasing ABC transporter ATP-binding protein LolD
Francisella tularensis holarctica LVS	NC_007880.1	471149	A	G	AG	TTTTGATAAAACGGCTATTGA	AACG	WP_003018029.1:c.646A>G	WP_003018029.1:p.Thr216Ala	FTL_RS02555	WP_003018029.1			glycogen/starch/alpha-glucan phosphorylase
Francisella tularensis holarctica LVS	NC_007880.1	475153	A	G	AG	AATATCTGTTACAGAAAGACA	TACA	WP_003027043.1:c.778A>G	WP_003027043.1:p.Thr260Ala	glyQ	WP_003027043.1			glycine--tRNA ligase subunit alpha
Francisella tularensis holarctica LVS	NC_007880.1	490428	A	G	AG	TTTATTGGGGATTATTTAGGG	GATT	aguB:c.807A>G			aguB			N-carbamoylputrescine amidase
Francisella tularensis holarctica LVS	NC_007880.1	491391	T	C	AG	GTGTTGTACTATCGATAGATC	TATC	WP_003014785.1:c.441A>G		pyrE	WP_003014785.1			orotate phosphoribosyltransferase
Francisella tularensis holarctica LVS	NC_007880.1	500937	T	C	AG	AAATTGTTACAACCCCAGTAC	CAAC	WP_003014818.1:c.372A>G		minC	WP_003014818.1			septum site-determining protein MinC
Francisella tularensis holarctica LVS	NC_007880.1	503469	A	G	AG	CAATTTTTCAAGAGCGAGTCG	AAGA	WP_003014827.1:c.1101A>G		FTL_RS02745	WP_003014827.1			ATP-dependent DNA helicase RecG
Francisella tularensis holarctica LVS	NC_007880.1	522089	A	G	AG	GACCTGTAGTACCAGGAGATG	TACC	WP_003014877.1:c.357A>G		fabZ	WP_003014877.1			3-hydroxyacyl-ACP dehydratase FabZ
Francisella tularensis holarctica LVS	NC_007880.1	531167	T	C	AG	GGTTTTGGTTACGATCCAATA	TACG	WP_003014901.1:c.461A>G	WP_003014901.1:p.Tyr154Cys	rdgB	WP_003014901.1			RdgB/HAM1 family non-canonical purine NTP pyrophosphatase
Francisella tularensis holarctica LVS	NC_007880.1	535468	A	G	AG	ATTTTGTAAAACGAGTGATCG	AACG	WP_003014907.1:c.462A>G		lepB	WP_003014907.1			signal peptidase I
Francisella tularensis holarctica LVS	NC_007880.1	538248	A	G	AG	GGGTTGATCTACGTAATCAAC	TACG	WP_011457392.1:c.792A>G		rnr	WP_011457392.1			ribonuclease R
Francisella tularensis holarctica LVS	NC_007880.1	569954	A	G	AG	GTTAAGAAGTACGCCGAGAAA	TACG	WP_010030504.1:c.455A>G	WP_010030504.1:p.Tyr152Cys	FTL_RS03070	WP_010030504.1			NADP-dependent isocitrate dehydrogenase
Francisella tularensis holarctica LVS	NC_007880.1	573263	A	G	AG	TTACTTCAGCAACCATAGATC	CAAC	WP_011457397.1:c.627A>G		hrpA	WP_011457397.1			ATP-dependent RNA helicase HrpA
Francisella tularensis holarctica LVS	NC_007880.1	579955	A	G	AG	CATAGATTGAATGGGTAGTGG	AATG	WP_003014967.1:c.1730A>G	WP_003014967.1:p.Asn577Ser	FTL_RS03090	WP_003014967.1			polysaccharide biosynthesis protein
Francisella tularensis holarctica LVS	NC_007880.1	583677	A	G	AG	GATATAACAAAGCAACAGTTT	AAGC	WP_010030805.1:c.1199A>G	WP_010030805.1:p.Lys400Arg	FTL_RS03110	WP_010030805.1			nucleotide sugar dehydrogenase
Francisella tularensis holarctica LVS	NC_007880.1	586998	A	G	AG	TTTTAGAAACAACGGTAGTCA	CAAC	WP_003014984.1:c.996A>G		FTL_RS03125	WP_003014984.1			glycosyltransferase
Francisella tularensis holarctica LVS	NC_007880.1	592720	A	G	AG	CAGACACTTTACGCGGAGTTG	TACG	WP_011457399.1:c.450A>G		FTL_RS03150	WP_011457399.1			glycosyltransferase
Francisella tularensis holarctica LVS	NC_007880.1	592828	A	G	AG	TTCATGTTATAACAGCAGAAA	TAAC	WP_011457399.1:c.558A>G	WP_011457399.1:p.Ile186Met	FTL_RS03150	WP_011457399.1			glycosyltransferase
Francisella tularensis holarctica LVS	NC_007880.1	655661	A	G	AG	ATTTCACTCAAAAAGCAGATT	AAAA	WP_011457406.1:c.2001A>G		recB	WP_011457406.1			exodeoxyribonuclease V subunit beta
Francisella tularensis holarctica LVS	NC_007880.1	657339	A	G	AG	CTTGTGAGCAATTAGCAGATA	AATT	WP_010032158.1:c.33A>G		recD	WP_010032158.1			exodeoxyribonuclease V subunit alpha
Francisella tularensis holarctica LVS	NC_007880.1	668267	T	C	AG	GTAAAGACAAACCCGAAGATT	AACC	WP_003015139.1:c.900A>G		FTL_RS03560	WP_003015139.1			ABC transporter ATP-binding protein
Francisella tularensis holarctica LVS	NC_007880.1	707165	T	C	AG	AGAAAGAAAAACCAGCTGAAA	AACC	WP_003015199.1:c.2439A>G		FTL_RS03745	WP_003015199.1			Rne/Rng family ribonuclease
Francisella tularensis holarctica LVS	NC_007880.1	707743	T	C	AG	GCGTAACAATAGCAACAACAA	TAGC	WP_003015199.1:c.1861A>G	WP_003015199.1:p.Ser621Gly	FTL_RS03745	WP_003015199.1			Rne/Rng family ribonuclease
Francisella tularensis holarctica LVS	NC_007880.1	708512	T	C	AG	TGGAAGCACTACAACAAGATA	TACA	WP_003015199.1:c.1092A>G		FTL_RS03745	WP_003015199.1			Rne/Rng family ribonuclease
Francisella tularensis holarctica LVS	NC_007880.1	713454	T	C	AG	ATAAAGATCAAACCGGAGTAG	AAAC	WP_003015214.1:c.257A>G	WP_003015214.1:p.Lys86Arg	FTL_RS03775	WP_003015214.1			BolA/IbaG family iron-sulfur metabolism protein
Francisella tularensis holarctica LVS	NC_007880.1	752709	A	G	AG	ACACATAAATACCCAGAGTTA	TACC	WP_003015286.1:c.116A>G	WP_003015286.1:p.Tyr39Cys	FTL_RS03975	WP_003015286.1			RnfH family protein
Francisella tularensis holarctica LVS	NC_007880.1	816177	A	G	AG	CTCATAATGAAGCTGGAATGG	AAGC	WP_003015410.1:c.1302A>G		FTL_RS04285	WP_003015410.1			Mur ligase
Francisella tularensis holarctica LVS	NC_007880.1	820538	T	C	AG	TAGGTTATGCAACAGCAGACA	CAAC	WP_003015426.1:c.1035A>G; WP_011457426.1:c.5A>G	WP_011457426.1:p.Gln2Arg	FTL_RS04310, FTL_RS04315	WP_011457426.1, WP_003015426.1			MetQ/NlpA family ABC transporter substrate-binding protein, ATP-binding cassette domain-containing protein
Francisella tularensis holarctica LVS	NC_007880.1	831052	A	G	AG	AACAAAAGACAAGCATAGATT	CAAG	WP_003015450.1:c.24A>G		secF	WP_003015450.1			protein translocase subunit SecF
Francisella tularensis holarctica LVS	NC_007880.1	842696	A	G	AG	TTTTTGTGGGACTTAAACTGA	GACT	WP_003015493.1:c.1390A>G	WP_003015493.1:p.Thr464Ala	FTL_RS04440	WP_003015493.1			YdiU family protein
Francisella tularensis holarctica LVS	NC_007880.1	855887	A	G	AG	TAAGTAATGAACCAGGAGCAT	AACC	WP_003015512.1:c.1509A>G		FTL_RS04515	WP_003015512.1			aminopeptidase P family protein
Francisella tularensis holarctica LVS	NC_007880.1	861928	T	C	AG	TTACAGTTCAAGAAGCAGATA	AAGA	WP_011457433.1:c.789A>G		FTL_RS04545	WP_011457433.1			CBS domain-containing protein
Francisella tularensis holarctica LVS	NC_007880.1	862717	T	C	AG	AGAGAATCAAAATGGCAGATA	AAAT	WP_010031277.1:c.478A>G; WP_011457433.1:c.-1A>G	WP_010031277.1:p.Asn160Asp	ybeY	WP_010031277.1			rRNA maturation RNase YbeY
Francisella tularensis holarctica LVS	NC_007880.1	874267	A	G	AG	GAGGGTAGAAACCCAAAGACT	AACC	WP_003015647.1:c.185A>G	WP_003015647.1:p.Asn62Ser	FTL_RS04605	WP_003015647.1			HU family DNA-binding protein
Francisella tularensis holarctica LVS	NC_007880.1	888875	A	G	AG	GCATCATTCCACCAGCAGATG	CACC	WP_003015678.1:c.414A>G		ilvC	WP_003015678.1			ketol-acid reductoisomerase
Francisella tularensis holarctica LVS	NC_007880.1	891728	T	C	AG	CTCTAATTACAGAAGCAGATT	CAGA	WP_003015680.1:c.1326A>G		mfd	WP_003015680.1			transcription-repair coupling factor
Francisella tularensis holarctica LVS	NC_007880.1	899579	T	C	AG	CAGTTTAACTACGAACTAGAA	TACG	WP_003015695.1:c.47A>G	WP_003015695.1:p.Tyr16Cys	FTL_RS04735	WP_003015695.1			ferritin
Francisella tularensis holarctica LVS	NC_007880.1	908644	A	G	AG	TGTAGCTCGGAGGATTTACTT	GAGG	WP_003015719.1:c.790A>G	WP_003015719.1:p.Arg264Gly	FTL_RS04790	WP_003015719.1			amidohydrolase family protein
Francisella tularensis holarctica LVS	NC_007880.1	928651	T	C	AG	GTTATCAAACAAAGAGAGATT	CAAA	WP_010030711.1:c.248A>G	WP_010030711.1:p.Gln83Arg	sthA	WP_010030711.1			Si-specific NAD(P)(+) transhydrogenase
Francisella tularensis holarctica LVS	NC_007880.1	977452	T	C	AG	CTACACAAGAACTAACAGATA	AACT	WP_003015888.1:c.888A>G		serC	WP_003015888.1			3-phosphoserine/phosphohydroxythreonine transaminase
Francisella tularensis holarctica LVS	NC_007880.1	986695	A	G	AG	AAGCAAAGATACCTCAAGAAG	TACC	WP_003015910.1:c.1079A>G	WP_003015910.1:p.Tyr360Cys	FTL_RS05245	WP_003015910.1			bifunctional tRNA (adenosine(37)-C2)-methyltransferase TrmG/ribosomal RNA large subunit methyltransferase RlmN
Francisella tularensis holarctica LVS	NC_007880.1	1013359	T	C	AG	ATAGTAAAGAACAGCTAGATA	AACA	WP_003015976.1:c.225A>G		FTL_RS05400	WP_003015976.1			DUF493 domain-containing protein
Francisella tularensis holarctica LVS	NC_007880.1	1017340	A	G	AG	TTATAAATTTAGACAAAGATA	TAGA	WP_003015989.1:c.453A>G		FTL_RS05425	WP_003015989.1			hypothetical protein
Francisella tularensis holarctica LVS	NC_007880.1	1028097	T	C	AG	GTTTATGATAAAGACAAGAAT	AAAG	WP_003016005.1:c.464A>G	WP_003016005.1:p.Lys155Arg	FTL_RS05475	WP_003016005.1			hypothetical protein
Francisella tularensis holarctica LVS	NC_007880.1	1037534	T	C	AG	TTTATTATTCACCTCAAGGTC	CACC	FTL_RS05540:c.639A>G			FTL_RS05540			linear amide C-N hydrolase
Francisella tularensis holarctica LVS	NC_007880.1	1088292	A	G	AG	GATTTAACAAATCCTGAGATG	AATC	WP_011457458.1:c.104A>G	WP_011457458.1:p.Asn35Ser	gap	WP_011457458.1			type I glyceraldehyde-3-phosphate dehydrogenase
Francisella tularensis holarctica LVS	NC_007880.1	1088606	A	G	AG	TGACATCCTCAGCGCAGATGA	CAGC	WP_011457458.1:c.418A>G	WP_011457458.1:p.Ser140Gly	gap	WP_011457458.1			type I glyceraldehyde-3-phosphate dehydrogenase
Francisella tularensis holarctica LVS	NC_007880.1	1091838	A	G	AG	CAGGTAAGATAAAAGGAGATA	TAAA	WP_003016145.1:c.1436A>G		pyk	WP_003016145.1			pyruvate kinase
Francisella tularensis holarctica LVS	NC_007880.1	1136151	T	C	AG	TACTAAAAATAAAACCAGATC	TAAA	WP_010031739.1:c.969A>G	WP_010031739.1:p.Ile323Met	FTL_RS06080	WP_010031739.1			NAD(P)-binding protein
Francisella tularensis holarctica LVS	NC_007880.1	1158256	T	C	AG	TAACTGGGTTAACTATGAGAA	TAAC	FTL_RS06185:c.1081A>G	FTL_RS06185:p.Asn361Asp		FTL_RS06185			mechanosensitive ion channel
Francisella tularensis holarctica LVS	NC_007880.1	1160466	T	C	AG	AGAAACTTACAAAAGAAGATA	CAAA	WP_003016304.1:c.1956A>G		FTL_RS06195	WP_003016304.1			leucine--tRNA ligase
Francisella tularensis holarctica LVS	NC_007880.1	1167124	T	C	AG	ATTCATTACAAGAGGTAAATC	AAGA	WP_003026059.1:c.102A>G		FTL_RS06225	WP_003026059.1			hypothetical protein
Francisella tularensis holarctica LVS	NC_007880.1	1181168	A	G	AG	ACTTAAAATTACCTCAAGGTC	TACC	WP_003019199.1:c.1203A>G		trkA	WP_003019199.1			Trk system potassium transporter TrkA
Francisella tularensis holarctica LVS	NC_007880.1	1186515	A	G	AG	AGAACTTATCAAGCATAGTAG	CAAG	WP_003019188.1:c.1174A>G	WP_003019188.1:p.Lys392Glu	ffh	WP_003019188.1			signal recognition particle protein
Francisella tularensis holarctica LVS	NC_007880.1	1216398	T	C	AG	GCTCTAGCAGATAAAACTTAT	GATA	FTL_RS06510:c.830A>G	FTL_RS06510:p.Asp277Gly		FTL_RS06510			biotin--[acetyl-CoA-carboxylase] ligase
Francisella tularensis holarctica LVS	NC_007880.1	1234525	T	C	AG	TAATCCTTGGACCTGTAATTT	GACC	FTL_RS10915:c.1277A>G	FTL_RS10915:p.Asp426Gly		FTL_RS10915			amino acid permease
Francisella tularensis holarctica LVS	NC_007880.1	1266840	T	C	AG	AAGTTTTAGTAACGCAAGATA	TAAC	WP_003016537.1:c.102A>G		sufT	WP_003016537.1			putative Fe-S cluster assembly protein SufT
Francisella tularensis holarctica LVS	NC_007880.1	1284196	T	C	AG	ACAAGCACATAGGGCGGGTCT	TAGG	WP_003016563.1:c.1162A>G	WP_003016563.1:p.Arg388Gly	FTL_RS06875	WP_003016563.1			glycine--tRNA ligase subunit beta
Francisella tularensis holarctica LVS	NC_007880.1	1329328	T	C	AG	ATTGAGAAATACGAAGCTCTT	TACG	WP_003016657.1:c.620A>G	WP_003016657.1:p.Tyr207Cys	kdsB	WP_003016657.1			3-deoxy-manno-octulosonate cytidylyltransferase
Francisella tularensis holarctica LVS	NC_007880.1	1333020	T	C	AG	TGTCAAGAGTAAAAAGAGGCG	TAAA	WP_003016668.1:c.12A>G		rplT	WP_003016668.1			50S ribosomal protein L20
Francisella tularensis holarctica LVS	NC_007880.1	1360890	T	C	AG	GCCAAGGCTAAAAGAGAGTTG	AAAA	WP_003016720.1:c.926A>G	WP_003016720.1:p.Lys309Arg	galE	WP_003016720.1			UDP-glucose 4-epimerase GalE
Francisella tularensis holarctica LVS	NC_007880.1	1369872	T	C	AG	TAGCTTTTGCACCGCGTGATC	CACC	WP_010031745.1:c.282A>G		FTL_RS07405	WP_010031745.1			enoyl-ACP reductase
Francisella tularensis holarctica LVS	NC_007880.1	1386158	T	C	AG	CATCTGCACAAAGACAAGATA	AAAG	WP_003016758.1:c.438A>G		deoD	WP_003016758.1			purine-nucleoside phosphorylase
Francisella tularensis holarctica LVS	NC_007880.1	1409261	A	G	AG	CACCTTCTCTAACCACAGATT	TAAC	WP_003016788.1:c.759A>G		FTL_RS07590	WP_003016788.1			insulinase family protein
Francisella tularensis holarctica LVS	NC_007880.1	1409348	A	G	AG	TACTGCAACAACAGCTAGTAA	AACA	WP_003016788.1:c.846A>G		FTL_RS07590	WP_003016788.1			insulinase family protein
Francisella tularensis holarctica LVS	NC_007880.1	1419345	A	G	AG	CCGAATTTGAAGCCCAAGAGC	AAGC	WP_003016800.1:c.93A>G		serS	WP_003016800.1			serine--tRNA ligase
Francisella tularensis holarctica LVS	NC_007880.1	1420461	A	G	AG	AAAATTATCAACAAGAAGATG	AACA	WP_003016800.1:c.1209A>G		serS	WP_003016800.1			serine--tRNA ligase
Francisella tularensis holarctica LVS	NC_007880.1	1420741	A	G	AG	CAGATACAACAACCCCAGAAA	CAAC	WP_003016801.1:c.99A>G		FTL_RS07645	WP_003016801.1			ROK family protein
Francisella tularensis holarctica LVS	NC_007880.1	1427494	T	C	AG	TACTATTGGGACGATTATTAT	GACG	WP_003016811.1:c.1183A>G	WP_003016811.1:p.Thr395Ala	dctA	WP_003016811.1			C4-dicarboxylate transporter DctA
Francisella tularensis holarctica LVS	NC_007880.1	1435241	T	C	AG	ATCCTGTTCCAGCAGCAGACT	CAGC	WP_003016823.1:c.1326A>G		katG	WP_003016823.1			catalase/peroxidase HPI
Francisella tularensis holarctica LVS	NC_007880.1	1442924	T	C	AG	ATTTAACATTAAACCCAGATC	TAAA	WP_003016829.1:c.228A>G		FTL_RS07735	WP_003016829.1			glycerophosphodiester phosphodiesterase
Francisella tularensis holarctica LVS	NC_007880.1	1453106	A	G	AG	TAACCAACAAAGATTCAGATC	AAGA	WP_003019392.1:c.922A>G	WP_003019392.1:p.Arg308Gly	FTL_RS07780	WP_003019392.1			glycine C-acetyltransferase
Francisella tularensis holarctica LVS	NC_007880.1	1470090	T	C	AG	CAAAGATGTTACCGCAAGATA	TACC	WP_003016893.1:c.795A>G		rsmH	WP_003016893.1			16S rRNA (cytosine(1402)-N(4))-methyltransferase RsmH
Francisella tularensis holarctica LVS	NC_007880.1	1513783	A	G	AG	GCTTTTTACTAGAAGAAGATG	TAGA	WP_003016954.1:c.927A>G		recJ	WP_003016954.1			single-stranded-DNA-specific exonuclease RecJ
Francisella tularensis holarctica LVS	NC_007880.1	1519140	T	C	AG	AGATTTTATTAAGGGTAGAAC	TAAG	WP_003016968.1:c.1294A>G	WP_003016968.1:p.Lys432Glu	accC	WP_003016968.1			acetyl-CoA carboxylase biotin carboxylase subunit
Francisella tularensis holarctica LVS	NC_007880.1	1534345	T	C	AG	ATCAATTTCAAGGGTGATATC	AAGG	WP_010031325.1:c.302A>G	WP_010031325.1:p.Lys101Arg	sohB	WP_010031325.1			protease SohB
Francisella tularensis holarctica LVS	NC_007880.1	1554101	T	C	AG	TGAGGTTTCTAGGCACAGTCA	TAGG	WP_003017025.1:c.216A>G		FTL_RS08270	WP_003017025.1			FUSC family protein
Francisella tularensis holarctica LVS	NC_007880.1	1575498	T	C	AG	ATTACAAATCAGCGCGAGACA	CAGC	WP_003017064.1:c.245A>G	WP_003017064.1:p.Gln82Arg	glpK	WP_003017064.1			glycerol kinase GlpK
Francisella tularensis holarctica LVS	NC_007880.1	1578151	A	G	AG	GTAGTAAAAAAGTGCTAATTG	AAGT	WP_003017068.1:c.225A>G		FTL_RS08405	WP_003017068.1			MFS transporter
Francisella tularensis holarctica LVS	NC_007880.1	1584653	T	C	AG	TATTTATAAAAGCGCAAGCAC	AAGC	WP_003017075.1:c.2121A>G		FTL_RS08440	WP_003017075.1			exodeoxyribonuclease V subunit gamma
Francisella tularensis holarctica LVS	NC_007880.1	1593996	T	C	AG	AACGAACAACAAGAGCAGATA	CAAG	WP_003017093.1:c.740A>G	WP_003017093.1:p.Gln247Arg	deoC	WP_003017093.1			deoxyribose-phosphate aldolase
Francisella tularensis holarctica LVS	NC_007880.1	1646288	T	C	AG	TACTAATAATAGCTGAAGATG	TAGC	WP_003017167.1:c.750A>G	WP_003017167.1:p.Ile250Met	groL	WP_003017167.1			chaperonin GroEL
Francisella tularensis holarctica LVS	NC_007880.1	1648480	T	C	AG	TGCCGTGTCAAGGCTAAGTCA	AAGG			ffs
Francisella tularensis holarctica LVS	NC_007880.1	1658574	A	G	AG	CTAAACCAAAACCCTGATGAG	AACC	WP_010032739.1:c.1079A>G	WP_010032739.1:p.Asn360Ser	parE	WP_010032739.1			DNA topoisomerase IV subunit B
Francisella tularensis holarctica LVS	NC_007880.1	1670533	T	C	AG	AATATGTATAACGCTAAGCAA	AACG	WP_003017220.1:c.1022A>G	WP_003017220.1:p.Asn341Ser	FTL_RS08880	WP_003017220.1			acyl-CoA desaturase
Francisella tularensis holarctica LVS	NC_007880.1	1671688	T	C	AG	GATTAATGTTAAAGCAAGATC	TAAA	WP_003017221.1:c.991A>G	WP_003017221.1:p.Lys331Glu	tsaD	WP_003017221.1			tRNA (adenosine(37)-N6)-threonylcarbamoyltransferase complex transferase subunit TsaD
Francisella tularensis holarctica LVS	NC_007880.1	1674321	T	C	AG	TTCTGATACTATGGGTAGAGT	TATG	WP_003017226.1:c.2950A>G	WP_003017226.1:p.Met984Val	rpoC	WP_003017226.1			DNA-directed RNA polymerase subunit beta'
Francisella tularensis holarctica LVS	NC_007880.1	1675151	T	C	AG	GTTAGTATTAACGGTGAGAAA	AACG	WP_003017226.1:c.2120A>G	WP_003017226.1:p.Asn707Ser	rpoC	WP_003017226.1			DNA-directed RNA polymerase subunit beta'
Francisella tularensis holarctica LVS	NC_007880.1	1682969	T	C	AG	CTTATGCCAAACCCTAAGATT	AACC	WP_015083957.1:c.416A>G	WP_015083957.1:p.Asn139Ser	rplA	WP_015083957.1			50S ribosomal protein L1
Francisella tularensis holarctica LVS	NC_007880.1	1716797	T	C	AG	GAAGAGTTTGAGGGCAAGCAA	GAGG	WP_003017314.1:c.848A>G	WP_003017314.1:p.Glu283Gly	FTL_RS09125	WP_003017314.1			2-oxoglutarate dehydrogenase E1 component
Francisella tularensis holarctica LVS	NC_007880.1	1728357	T	C	AG	TGAAGCAGAGAAAGCAAGAGC	GAAA	WP_003017331.1:c.289A>G	WP_003017331.1:p.Lys97Glu	FTL_RS09180	WP_003017331.1			F0F1 ATP synthase subunit epsilon
Francisella tularensis holarctica LVS	NC_007880.1	1730513	T	C	AG	TATAATGATAAAGACAAGGAA	AAAG	WP_003017335.1:c.428A>G	WP_003017335.1:p.Lys143Arg	FTL_RS09190	WP_003017335.1			F0F1 ATP synthase subunit gamma
Francisella tularensis holarctica LVS	NC_007880.1	1731234	T	C	AG	GTGCACAATTAAATAGAGGTC	TAAA	WP_003017337.1:c.1263A>G		FTL_RS09195	WP_003017337.1			F0F1 ATP synthase subunit alpha
Francisella tularensis holarctica LVS	NC_007880.1	1736440	A	G	AG	ATATAAATAAAGCTGGAGAGG	AAGC	WP_003017348.1:c.1158A>G		FTL_RS09225	WP_003017348.1			MFS transporter
Francisella tularensis holarctica LVS	NC_007880.1	1742761	T	C	AG	AAAATTGATAAGCCAGAGGCT	AAGC	WP_011457537.1:c.1373A>G	WP_011457537.1:p.Lys458Arg	infB	WP_011457537.1			translation initiation factor IF-2
Francisella tularensis holarctica LVS	NC_007880.1	1753866	T	C	AG	GTAAAGAAAGAATGTCAGATG	GAAT	WP_003018302.1:c.1380A>G		nuoL	WP_003018302.1			NADH-quinone oxidoreductase subunit L
Francisella tularensis holarctica LVS	NC_007880.1	1756045	T	C	AG	TCATATTTACAGCTGCAGTAT	CAGC	WP_003017374.1:c.126A>G		FTL_RS09320	WP_003017374.1			NADH-quinone oxidoreductase subunit J
Francisella tularensis holarctica LVS	NC_007880.1	1757050	T	C	AG	GATGTTGTTGAGGGTGAGTCT	GAGG	WP_003017378.1:c.638A>G	WP_003017378.1:p.Glu213Gly	nuoH	WP_003017378.1			NADH-quinone oxidoreductase subunit NuoH
Francisella tularensis holarctica LVS	NC_007880.1	1793689	T	C	AG	AATATTAAAAAGGAGTAGTTT	AAGG	FTL_RS09505:c.1286A>G	FTL_RS09505:p.Lys429Arg		FTL_RS09505			glutamate decarboxylase
Francisella tularensis holarctica LVS	NC_007880.1	1801193	A	G	AG	ATATTAACTTAATGGAAGATC	TAAT	WP_003017435.1:c.354A>G		nhaD	WP_003017435.1			sodium:proton antiporter NhaD
Francisella tularensis holarctica LVS	NC_007880.1	1806550	T	C	AG	GTTATGGTAAAGCTGGAGAAG	AAGC	WP_003017440.1:c.243A>G		cgtA	WP_003017440.1			Obg family GTPase CgtA
Francisella tularensis holarctica LVS	NC_007880.1	1840611	T	C	AG	GAAGAATGAAAGCAGCAGAGC	AAGC	WP_003017491.1:c.432A>G		ftsZ	WP_003017491.1			cell division protein FtsZ
Francisella tularensis holarctica LVS	NC_007880.1	1843527	T	C	AG	GCATCGAAATACGGTGAGGTA	TACG	WP_011457550.1:c.494A>G	WP_011457550.1:p.Tyr165Cys	FTL_RS09720	WP_011457550.1			D-alanine--D-alanine ligase
Francisella tularensis holarctica LVS	NC_007880.1	1860874	T	C	AG	GACAATTACAAGGCAAAGAAT	AAGG	WP_003013914.1:c.729A>G		purH	WP_003013914.1			bifunctional phosphoribosylaminoimidazolecarboxamide formyltransferase/IMP cyclohydrolase
Francisella tularensis holarctica LVS	NC_007880.1	1863956	T	C	AG	TGTTTTAGATATGGCTAGATC	TATG	FTL_RS09830:c.379A>G	FTL_RS09830:p.Met127Val		FTL_RS09830			dienelactone hydrolase family protein
Francisella tularensis holarctica LVS	NC_007880.1	1879510	A	G	AG	ATAGGGGCATACGAGCCTCGT	TACG	WP_011457555.1:c.743A>G	WP_011457555.1:p.Tyr248Cys	FTL_RS09915	WP_011457555.1			MBL fold metallo-hydrolase
Francisella tularensis holarctica LVS	NC_007880.1	1880759	A	G	AG	CTATAGCTATAAACCAAGATA	TAAA	FTL_RS09925:c.288A>G	FTL_RS09925:p.Ile96Met		FTL_RS09925			ArgP/LysG family DNA-binding transcriptional regulator
Francisella tularensis holarctica LVS	NC_007880.1	1886429	A	G	AG	CCTAAAAAAGAAAAAGATAAT	GAAA	WP_003013862.1:c.389A>G	WP_003013862.1:p.Glu130Gly	FTL_RS09945	WP_003013862.1			Hsp20/alpha crystallin family protein
Francisella tularensis holarctica LVS	NC_007880.1	1893506	T	C	AG	TGTCAGTTAAAGAACCAGAAA	AAGA	WP_010031554.1:c.12A>G		FTL_RS09990	WP_010031554.1			anthranilate synthase component 1
Gibbsiella quercinecans strain FRB97	NZ_CP014136.1	170941	T	C	AG	TATGACTTCGAACGCCTGATG	GAAC	WP_095844605.1:c.1184A>G	WP_095844605.1:p.Glu395Gly	icd	WP_095844605.1			NADP-dependent isocitrate dehydrogenase
Gibbsiella quercinecans strain FRB97	NZ_CP014136.1	1783234	T	C	AG	GTACTCGGCTACGAACCGAGC	TACG			AWC35_RS08405		AWC35_RS08405			tRNA-Arg
Gibbsiella quercinecans strain FRB97	NZ_CP014136.1	1783371	T	C	AG	GTACTCGGCTACGAACCGAGC	TACG			AWC35_RS08410		AWC35_RS08410			tRNA-Arg
Gibbsiella quercinecans strain FRB97	NZ_CP014136.1	1783508	T	C	AG	GTACTCGGCTACGAACCGAGC	TACG			AWC35_RS08415		AWC35_RS08415			tRNA-Arg
Gibbsiella quercinecans strain FRB97	NZ_CP014136.1	1967471	T	C	AG	CCGTTTGTTCAGGCGCTGATT	CAGG	WP_095846061.1:c.992A>G	WP_095846061.1:p.Gln331Arg	nadR	WP_095846061.1			multifunctional transcriptional regulator/nicotinamide-nucleotide adenylyltransferase/ribosylnicotinamide kinase NadR
Gibbsiella quercinecans strain FRB97	NZ_CP014136.1	2176364	T	C	AG	TCGACGTTGGAGAACCAGCAA	GAGA	WP_095846231.1:c.392A>G	WP_095846231.1:p.Glu131Gly	AWC35_RS10180	WP_095846231.1			LacI family DNA-binding transcriptional regulator
Gibbsiella quercinecans strain FRB97	NZ_CP014136.1	2176854	T	C	AG	GCGCTCTGGGAGCAGCAACAG	GAGC	WP_095846232.1:c.1547A>G	WP_095846232.1:p.Glu516Gly	AWC35_RS10185	WP_095846232.1			FGGY-family carbohydrate kinase
Gibbsiella quercinecans strain FRB97	NZ_CP014136.1	2359190	T	C	AG	CTGGTTTGGGACCAGTGGGTC	GACC			AWC35_RS11035		AWC35_RS11035			tRNA-Pro
Gibbsiella quercinecans strain FRB97	NZ_CP014136.1	2589855	T	C	AG	CTGATCCTCTACGAAGCGCAG	TACG	WP_095846551.1:c.476A>G	WP_095846551.1:p.Tyr159Cys	trmH	WP_095846551.1			tRNA (guanosine(18)-2'-O)-methyltransferase TrmH
Gibbsiella quercinecans strain FRB97	NZ_CP014136.1	2720964	A	G	AG	AAATGGCTTAAAACCAAGCCG	AAAA	WP_095849018.1:c.99A>G		ilvL	WP_095849018.1			ilv operon leader peptide
Gibbsiella quercinecans strain FRB97	NZ_CP014136.1	3478071	A	G	AG	GCAGCGGATTACGAAGACGAA	TACG	WP_095847256.1:c.926A>G	WP_095847256.1:p.Tyr309Cys	proA	WP_095847256.1			glutamate-5-semialdehyde dehydrogenase
Gibbsiella quercinecans strain FRB97	NZ_CP014136.1	3483533	A	G	AG	TCATCAGGGGATGGGGTTATG	GATG	WP_131928998.1:c.352A>G	WP_131928998.1:p.Met118Val	AWC35_RS25635	WP_131928998.1			hypothetical protein
Gibbsiella quercinecans strain FRB97	NZ_CP014136.1	3535430	T	C	AG	ATTTTTGAAAACCTGGAGATG	AACC	WP_095847301.1:c.119A>G	WP_095847301.1:p.Asn40Ser	speE	WP_095847301.1			polyamine aminopropyltransferase
Gibbsiella quercinecans strain FRB97	NZ_CP014136.1	3791766	T	C	AG	GATCTGTTGCAGGATCTGTAC	CAGG	WP_095847501.1:c.680A>G	WP_095847501.1:p.Gln227Arg	nrdF	WP_095847501.1			class 1b ribonucleoside-diphosphate reductase subunit beta
Gibbsiella quercinecans strain FRB97	NZ_CP014136.1	3979320	A	G	AG	GCAATAAAAAAGTGGTGCATA	AAGT	WP_230469441.1:c.618A>G		AWC35_RS18395	WP_230469441.1			MFS transporter
Gibbsiella quercinecans strain FRB97	NZ_CP014136.1	4635903	A	G	AG	TATTAAAAAAAGAAGTTGAGT	AAGA	WP_095848143.1:c.876A>G		AWC35_RS21255	WP_095848143.1			glycyl-radical enzyme activating protein
Gibbsiella quercinecans strain FRB97	NZ_CP014136.1	4647801	A	G	AG	CACTAAAAAAAGTTATGCATA	AAGT	WP_230469544.1:c.1473A>G		AWC35_RS21305	WP_230469544.1			XylB
Glaesserella parasuis 29755	NZ_CP021644.1	120639	A	G	AG	TGATCTGTCTACGACACAAAT	TACG	WP_005714459.1:c.820A>G	WP_005714459.1:p.Thr274Ala	xerD	WP_005714459.1			site-specific tyrosine recombinase XerD
Glaesserella parasuis 29755	NZ_CP021644.1	405730	T	C	AG	GTTTGTATTTACGAAATATAT	TACG	WP_005712188.1:c.1236A>G		dnaG	WP_005712188.1			DNA primase
Glaesserella parasuis 29755	NZ_CP021644.1	472752	T	C	AG	CGTATTTATTACGAATATCTA	TACG	WP_005714011.1:c.164A>G	WP_005714011.1:p.Tyr55Cys	B4U42_RS02470	WP_005714011.1			MliC family protein
Glaesserella parasuis 29755	NZ_CP021644.1	630268	T	C	AG	CGTTATCGTTACGACCGTTAT	TACG	WP_005713879.1:c.512A>G	WP_005713879.1:p.Tyr171Cys	pssA	WP_005713879.1			CDP-diacylglycerol--serine O-phosphatidyltransferase
Glaesserella parasuis 29755	NZ_CP021644.1	742279	T	C	AG	CTTGCTGGCTACGAACTTACC	TACG	WP_005711660.1:c.26A>G	WP_005711660.1:p.Tyr9Cys	nagZ	WP_005711660.1			beta-N-acetylhexosaminidase
Glaesserella parasuis 29755	NZ_CP021644.1	856961	A	G	AG	AAAGCGATTTACGAACTGGCT	TACG	WP_005710706.1:c.257A>G	WP_005710706.1:p.Tyr86Cys	ispC	WP_005710706.1			1-deoxy-D-xylulose-5-phosphate reductoisomerase
Glaesserella parasuis 29755	NZ_CP021644.1	1150948	T	C	AG	TCTTAAGTTTACGCAACTTTA	TACG	WP_005712877.1:c.117A>G		mglC	WP_005712877.1			galactose/methyl galactoside ABC transporter permease MglC
Glaesserella parasuis 29755	NZ_CP021644.1	1430113	A	G	AG	TGTTTGCTCTATGAAAGCCAA	TATG	WP_040978129.1:c.575A>G	WP_040978129.1:p.Tyr192Cys	B4U42_RS07610	WP_040978129.1			LysR family transcriptional regulator
Glaesserella parasuis 29755	NZ_CP021644.1	1460960	A	G	AG	AGAAACTATTACGAATGGAAG	TACG	WP_005713852.1:c.1680A>G		clpB	WP_005713852.1			ATP-dependent chaperone ClpB
Glaesserella parasuis 29755	NZ_CP021644.1	1516116	T	C	AG	TTACCAACTTACGAAGTGATT	TACG	WP_005711216.1:c.512A>G	WP_005711216.1:p.Tyr171Cys	rnc	WP_005711216.1			ribonuclease III
Glaesserella parasuis 29755	NZ_CP021644.1	1524887	T	C	AG	CGTTTATCCTACGTAGATTTA	TACG	WP_005711200.1:c.728A>G	WP_005711200.1:p.Tyr243Cys	B4U42_RS08045	WP_005711200.1			cell division protein FtsQ/DivIB
Glaesserella parasuis 29755	NZ_CP021644.1	1832099	A	G	AG	GTACTCGGCTACGAACCGAGC	TACG			B4U42_RS09530		B4U42_RS09530			tRNA-Arg
Glaesserella parasuis 29755	NZ_CP021644.1	1832244	A	G	AG	GTACTCGGCTACGAACCGAGC	TACG			B4U42_RS09535		B4U42_RS09535			tRNA-Arg
Haemophilus ducreyi 35000HP	NC_002940.2	2635	A	G	AG	ATTAGCCATTACGAATGTTAC	TACG	WP_010944080.1:c.343A>G	WP_010944080.1:p.Thr115Ala	rsmG	WP_010944080.1			16S rRNA (guanine(527)-N(7))-methyltransferase RsmG
Haemophilus ducreyi 35000HP	NC_002940.2	124714	A	G	AG	GCAGGTAACTATGAATTCCCT	TATG	WP_010944233.1:c.179A>G	WP_010944233.1:p.Tyr60Cys	recC	WP_010944233.1			exodeoxyribonuclease V subunit gamma
Haemophilus ducreyi 35000HP	NC_002940.2	140215	T	C	AG	TTTGTTGATTACGGATCTGAA	TACG	rne:c.179A>G	rne:p.Tyr60Cys		rne			ribonuclease E
Haemophilus ducreyi 35000HP	NC_002940.2	346799	A	G	AG	CGAATGAGTTACGAACTTATT	TACG	WP_010944458.1:c.96A>G		dxs	WP_010944458.1			1-deoxy-D-xylulose-5-phosphate synthase
Haemophilus ducreyi 35000HP	NC_002940.2	387015	A	G	AG	AGGTGGCATTACGAATGTTAC	TACG	WP_010944503.1:c.240A>G		HD_RS02065	WP_010944503.1			hypothetical protein
Haemophilus ducreyi 35000HP	NC_002940.2	496539	A	G	AG	ATATATTGCTAAGAACTGTGT	TAAG	WP_088591957.1:c.355A>G	WP_088591957.1:p.Lys119Glu	dapD	WP_088591957.1			2,3,4,5-tetrahydropyridine-2,6-dicarboxylate N-succinyltransferase
Haemophilus ducreyi 35000HP	NC_002940.2	631368	A	G	AG	GTACTCGGCTACGAACCGAGC	TACG			HD_RS03270		HD_RS03270			tRNA-Arg
Haemophilus ducreyi 35000HP	NC_002940.2	1058750	A	G	AG	CACTGCATTTACGTAATGCAC	TACG	WP_010945166.1:c.1110A>G		HD_RS05290	WP_010945166.1			replication-associated recombination protein A
Haemophilus ducreyi 35000HP	NC_002940.2	1388171	T	C	AG	ACGGGGGAATACGATCCTACG	TACG	WP_010945469.1:c.68A>G	WP_010945469.1:p.Tyr23Cys	queF	WP_010945469.1			NADPH-dependent 7-cyano-7-deazaguanine reductase QueF
Haemophilus ducreyi 35000HP	NC_002940.2	1506157	T	C	AG	TAAGCGTTTTAAGAAAACAGC	TAAG	WP_010945580.1:c.43A>G	WP_010945580.1:p.Lys15Glu	rpmI	WP_010945580.1			50S ribosomal protein L35
Haemophilus ducreyi 35000HP	NC_002940.2	1520082	T	C	AG	AAAAGCTTCTAAGAAGAGTTT	TAAG	WP_041603561.1:c.529A>G	WP_041603561.1:p.Lys177Glu	pgsA	WP_041603561.1			CDP-diacylglycerol--glycerol-3-phosphate 3-phosphatidyltransferase
Haemophilus influenzae 86-028NP	NC_007146.2	390239	T	C	AG	TGGTGGGATGACCTGCCAATC	GACC	NTHI_RS09780:c.54A>G	NTHI_RS09780:p.*18Trp		NTHI_RS09780			heavy-metal-associated domain-containing protein
Haemophilus influenzae 86-028NP	NC_007146.2	719427	T	C	AG	GTACTCGGCTACGAACCGAGC	TACG			NTHI_RS03655		NTHI_RS03655			tRNA-Arg
Haemophilus influenzae 86-028NP	NC_007146.2	719561	T	C	AG	GTACTCGGCTACGAACCGAGC	TACG			NTHI_RS03660		NTHI_RS03660			tRNA-Arg
Haemophilus influenzae 86-028NP	NC_007146.2	1702664	A	G	AG	TTTGGGGCTGATTCTGGATTC	GATT			ssrA
Hafnia alvei strain H4	NZ_CP015379.1	112817	T	C	AG	AGGGCTTTTTACGCTTCGGGG	TACG	WP_040045795.1:c.528A>G		mglC	WP_040045795.1			galactose/methyl galactoside ABC transporter permease MglC
Hafnia alvei strain H4	NZ_CP015379.1	584636	A	G	AG	ACGCTTTGGCAAGAGCCTACT	CAAG	WP_063585786.1:c.2437A>G	WP_063585786.1:p.Lys813Glu	A6V27_RS02710	WP_063585786.1			DUF6531 domain-containing protein
Hafnia alvei strain H4	NZ_CP015379.1	584671	A	G	AG	CCGAGGTCGGACGGCTACACA	GACG	WP_063585786.1:c.2472A>G		A6V27_RS02710	WP_063585786.1			DUF6531 domain-containing protein
Hafnia alvei strain H4	NZ_CP015379.1	584679	A	G	AG	GGACGGCTACACAGCCTGACG	CACA	WP_063585786.1:c.2480A>G	WP_063585786.1:p.His827Arg	A6V27_RS02710	WP_063585786.1			DUF6531 domain-containing protein
Hafnia alvei strain H4	NZ_CP015379.1	619291	T	C	AG	CCATGCGTAAAGGGGTTGCGA	AAGG	WP_063585800.1:c.249A>G		A6V27_RS02835	WP_063585800.1			cytochrome c
Hafnia alvei strain H4	NZ_CP015379.1	637777	T	C	AG	GGGGGAAAGCATTGGTAAATC	CATT			A6V27_RS02925			A6V27_RS02925			23S ribosomal RNA
Hafnia alvei strain H4	NZ_CP015379.1	665339	T	C	AG	GTACTCGGCTACGAACCGAGC	TACG			A6V27_RS03055		A6V27_RS03055			tRNA-Arg
Hafnia alvei strain H4	NZ_CP015379.1	665471	T	C	AG	GTACTCGGCTACGAACCGAGC	TACG			A6V27_RS03060		A6V27_RS03060			tRNA-Arg
Hafnia alvei strain H4	NZ_CP015379.1	665603	T	C	AG	GTACTCGGCTACGAACCGAGC	TACG			A6V27_RS03065		A6V27_RS03065			tRNA-Arg
Hafnia alvei strain H4	NZ_CP015379.1	665734	T	C	AG	GTACTCGGCTACGAACCGAGC	TACG			A6V27_RS03070		A6V27_RS03070			tRNA-Arg
Hafnia alvei strain H4	NZ_CP015379.1	684283	T	C	AG	CGCACCCTTTACGCACGGGGC	TACG	WP_025801558.1:c.450A>G		surE	WP_025801558.1			5'/3'-nucleotidase SurE
Hafnia alvei strain H4	NZ_CP015379.1	886556	T	C	AG	CCGTAGCAGGAAAAGCCGATC	GAAA	WP_063585885.1:c.15A>G		A6V27_RS04035	WP_063585885.1			DMT family transporter
Hafnia alvei strain H4	NZ_CP015379.1	960329	T	C	AG	TCACTGGGAAATGGTGGGGTG	AATG	WP_025798806.1:c.1542A>G		A6V27_RS04420	WP_025798806.1			autotransporter assembly complex protein TamA
Hafnia alvei strain H4	NZ_CP015379.1	1027936	T	C	AG	TTCTTAAACTACGAAGATAAG	TACG	WP_071892143.1:c.137A>G	WP_071892143.1:p.Tyr46Cys	A6V27_RS21020	WP_071892143.1			Hok/Gef family protein
Hafnia alvei strain H4	NZ_CP015379.1	1266586	A	G	AG	TGGGCGCAAAAGTCCTCTCCG	AAGT	WP_063586030.1:c.168A>G		A6V27_RS05805	WP_063586030.1			DUF6531 domain-containing protein
Hafnia alvei strain H4	NZ_CP015379.1	1376126	A	G	AG	TGCCAACGGTAAAAAAAGTGA	TAAA	WP_063586075.1:c.2151A>G		priA	WP_063586075.1			primosomal protein N'
Hafnia alvei strain H4	NZ_CP015379.1	1919079	T	C	AG	GGCAAAAAAAACATGTCCGCA	AACA	WP_063586285.1:c.881A>G	WP_063586285.1:p.Asn294Ser	fmt	WP_063586285.1			methionyl-tRNA formyltransferase
Hafnia alvei strain H4	NZ_CP015379.1	2557047	A	G	AG	GAAGCTGTTTACGCACCAGTC	TACG	WP_063587589.1:c.472A>G	WP_063587589.1:p.Thr158Ala	purL	WP_063587589.1			phosphoribosylformylglycinamidine synthase
Hafnia alvei strain H4	NZ_CP015379.1	2856378	A	G	AG	CGATCTCCCTACGACGGCGCT	TACG	WP_063586676.1:c.385A>G	WP_063586676.1:p.Thr129Ala	A6V27_RS12765	WP_063586676.1			ABC transporter permease subunit
Hafnia alvei strain H4	NZ_CP015379.1	2871714	T	C	AG	ATTATCCGCCACGAACGGATC	CACG	WP_040045463.1:c.470A>G	WP_040045463.1:p.His157Arg	A6V27_RS12830	WP_040045463.1			GNAT family N-acetyltransferase
Hafnia alvei strain H4	NZ_CP015379.1	2970195	T	C	AG	AGCAGCGGTAACTACCGTCAC	AACT	WP_063586733.1:c.7786A>G	WP_063586733.1:p.Thr2596Ala	A6V27_RS21685	WP_063586733.1			Ig-like domain-containing protein
Hafnia alvei strain H4	NZ_CP015379.1	3059001	T	C	AG	GCGTTCCGTTACGAACTGACC	TACG	WP_040046424.1:c.1178A>G	WP_040046424.1:p.Tyr393Cys	pta	WP_040046424.1			phosphate acetyltransferase
Hafnia alvei strain H4	NZ_CP015379.1	3631140	A	G	AG	GAGCCGGTTTATGAACCCGGT	TATG	WP_063587055.1:c.104A>G	WP_063587055.1:p.Tyr35Cys	pfkB	WP_063587055.1			6-phosphofructokinase II
Hafnia alvei strain H4	NZ_CP015379.1	3799232	T	C	AG	TCAATGAGGGAAAACTGCCAG	GAAA	WP_071892804.1:c.123A>G		A6V27_RS17185	WP_071892804.1			AMP nucleosidase
Hafnia alvei strain H4	NZ_CP015379.1	4439378	T	C	AG	AGCAAAAATTACGAGTTTGAT	TACG	WP_063587447.1:c.961A>G	WP_063587447.1:p.Thr321Ala	lpxK	WP_063587447.1			tetraacyldisaccharide 4'-kinase
Klebsiella pneumoniae MGH 78578	NC_009648.1	1511858	T	C	AG	GCCTGAAAGCATGCGTATTGC	CATG	WP_015958259.1:c.955A>G	WP_015958259.1:p.Met319Val	KPN_RS07205	WP_015958259.1			IS5 family transposase
Klebsiella pneumoniae MGH 78578	NC_009648.1	1511958	T	C	AG	AGCTGTTCGGAGGTTCACTGA	GAGG	WP_015958259.1:c.855A>G		KPN_RS07205	WP_015958259.1			IS5 family transposase
Klebsiella pneumoniae MGH 78578	NC_009648.1	1512144	T	C	AG	TGCGCCGCAAAAAAATCAGCG	AAAA	WP_015958259.1:c.669A>G		KPN_RS07205	WP_015958259.1			IS5 family transposase
Klebsiella pneumoniae MGH 78578	NC_009648.1	1780717	T	C	AG	GCGATAAACCATCGAAAGAGG	CATC	WP_002210516.1:c.213A>G		KPN_RS08615	WP_002210516.1			aldolase
Klebsiella pneumoniae MGH 78578	NC_009648.1	1781140	T	C	AG	CGCCCTGAAGACGAAAGGATT	GACG	WP_009485280.1:c.1048A>G	WP_009485280.1:p.Thr350Ala	KPN_RS08620	WP_009485280.1			four-carbon acid sugar kinase family protein
Klebsiella pneumoniae MGH 78578	NC_009648.1	2737366	T	C	AG	TTCGCGCTTTACGAAAGTTGC	TACG	WP_015958708.1:c.403A>G	WP_015958708.1:p.Thr135Ala	KPN_RS30125	WP_015958708.1			glycosyltransferase family 4 protein
Klebsiella pneumoniae MGH 78578	NC_009648.1	3199738	T	C	AG	CTGAGACTTTAAGTCTCCTGA	TAAG			KPN_RS15625			KPN_RS15625			23S ribosomal RNA
Klebsiella pneumoniae MGH 78578	NC_009648.1	3321633	T	C	AG	GTACTCGGCTACGAACCGAGC	TACG			KPN_RS16210		KPN_RS16210			tRNA-Arg
Klebsiella pneumoniae MGH 78578	NC_009648.1	3321938	T	C	AG	GTACTCGGCTACGAACCGAGC	TACG			KPN_RS16220		KPN_RS16220			tRNA-Arg
Klebsiella pneumoniae MGH 78578	NC_009648.1	3322076	T	C	AG	GTACTCGGCTACGAACCGAGC	TACG			KPN_RS16225		KPN_RS16225			tRNA-Arg
Klebsiella pneumoniae MGH 78578	NC_009648.1	3322303	T	C	AG	GTACTCGGCTACGAACCGAGC	TACG			KPN_RS16230		KPN_RS16230			tRNA-Arg
Klebsiella pneumoniae MGH 78578	NC_009648.1	3394282	T	C	AG	GTTCTCGCTTACGAATCGAAG	TACG	WP_002915097.1:c.137A>G	WP_002915097.1:p.Tyr46Cys	KPN_RS16585	WP_002915097.1			type I toxin-antitoxin system Hok family toxin
Klebsiella pneumoniae MGH 78578	NC_009648.1	4042440	T	C	AG	TGACATCCACAGAACTTTCCA	CAGA			KPN_RS19905			KPN_RS19905			16S ribosomal RNA
Klebsiella variicola AJ292	NZ_LR130538.1	444333	A	G	AG	GATGCAAACTACGAATACCGA	TACG			EW044_RS02190			EW044_RS02190			23S ribosomal RNA
Klebsiella variicola AJ292	NZ_LR130538.1	713466	A	G	AG	GCCTGTGATTACGAAGCGCGT	TACG	WP_008806477.1:c.284A>G	WP_008806477.1:p.Tyr95Cys	EW044_RS03590	WP_008806477.1			ornithine decarboxylase
Klebsiella variicola AJ292	NZ_LR130538.1	1009631	A	G	AG	GTTCTCGCTTACGAATCGAAG	TACG	WP_002915097.1:c.137A>G	WP_002915097.1:p.Tyr46Cys	EW044_RS05050	WP_002915097.1			type I toxin-antitoxin system Hok family toxin
Klebsiella variicola AJ292	NZ_LR130538.1	1082275	A	G	AG	GTACTCGGCTACGAACCGAGC	TACG			EW044_RS05445		EW044_RS05445			tRNA-Arg
Klebsiella variicola AJ292	NZ_LR130538.1	1082502	A	G	AG	GTACTCGGCTACGAACCGAGC	TACG			EW044_RS05450		EW044_RS05450			tRNA-Arg
Klebsiella variicola AJ292	NZ_LR130538.1	1082640	A	G	AG	GTACTCGGCTACGAACCGAGC	TACG			EW044_RS05455		EW044_RS05455			tRNA-Arg
Klebsiella variicola AJ292	NZ_LR130538.1	1082948	A	G	AG	GTACTCGGCTACGAACCGAGC	TACG			EW044_RS05460		EW044_RS05460			tRNA-Arg
Klebsiella variicola AJ292	NZ_LR130538.1	5196811	T	C	AG	TCATGCCATCAGATGTGCCCA	CAGA			EW044_RS25445			EW044_RS25445			16S ribosomal RNA
Lysobacter capsici AZ78	NZ_CP011130.1	218694	A	G	AG	CGGCGTACGAAAACTGATCGT	AAAA	WP_222837773.1:c.1365A>G		LC55x_RS00885	WP_222837773.1			ammonium transporter
Lysobacter capsici AZ78	NZ_CP011130.1	424966	T	C	AG	AGAACGCTGGACGCAGTTCAA	GACG	WP_057920468.1:c.820A>G	WP_057920468.1:p.Thr274Ala	LC55x_RS01650	WP_057920468.1			alpha/beta hydrolase
Lysobacter capsici AZ78	NZ_CP011130.1	1343148	A	G	AG	GACCAAGAAGACCGCCAAGAA	GACC	WP_082648341.1:c.262A>G	WP_082648341.1:p.Thr88Ala	LC55x_RS26020	WP_082648341.1			hypothetical protein
Lysobacter capsici AZ78	NZ_CP011130.1	1479590	A	G	AG	AGTACGACGCACTGGATCGCC	CACT	WP_148650707.1:c.1938A>G		LC55x_RS05755	WP_148650707.1			RHS repeat protein
Lysobacter capsici AZ78	NZ_CP011130.1	1632275	A	G	AG	AGATCTGCGAACTGCTCAACC	AACT	WP_187313348.1:c.5619A>G		LC55x_RS06420	WP_187313348.1			DUF11 domain-containing protein
Lysobacter capsici AZ78	NZ_CP011130.1	1634591	A	G	AG	CCACCGGTGCAGTGAACGTCG	CAGT	WP_187313348.1:c.7935A>G		LC55x_RS06420	WP_187313348.1			DUF11 domain-containing protein
Lysobacter capsici AZ78	NZ_CP011130.1	1647696	A	G	AG	GTGCAGGGATAGTCGGCGCAC	TAGT	WP_082648370.1:c.390A>G	WP_082648370.1:p.Ile130Met	LC55x_RS26030	WP_082648370.1			transposase
Lysobacter capsici AZ78	NZ_CP011130.1	1974347	A	G	AG	AAGGACGGTAACGACGATGAA	AACG	WP_057921200.1:c.494A>G	WP_057921200.1:p.Asn165Ser	LC55x_RS07955	WP_057921200.1			IS5 family transposase
Lysobacter capsici AZ78	NZ_CP011130.1	2180351	T	C	AG	CCGAATTGGAACCGGAGTTGG	AACC	WP_057921285.1:c.177A>G		LC55x_RS08870	WP_057921285.1			IS1595 family transposase
Lysobacter capsici AZ78	NZ_CP011130.1	2209027	T	C	AG	AAGAAGCCAAACAACTGCCAG	AACA	WP_082648426.1:c.1089A>G		LC55x_RS08970	WP_082648426.1			NAD(P)/FAD-dependent oxidoreductase
Lysobacter capsici AZ78	NZ_CP011130.1	2237057	A	G	AG	GCACCAGGCTACGAACTTGGG	TACG			LC55x_RS09045		LC55x_RS09045			tRNA-Arg
Lysobacter capsici AZ78	NZ_CP011130.1	2277510	A	G	AG	AGTTCAACACACGGCCGCGCG	CACG	LC55x_RS09215:c.960A>G			LC55x_RS09215			IS30 family transposase
Lysobacter capsici AZ78	NZ_CP011130.1	2512587	T	C	AG	CGTGCTCGCCATCGTTTTGTC	CATC	WP_057923525.1:c.14A>G	WP_057923525.1:p.His5Arg	LC55x_RS10270	WP_057923525.1			energy transducer TonB
Lysobacter capsici AZ78	NZ_CP011130.1	2885391	T	C	AG	GGGTCAACAAAGCCTTGAACG	AAGC	WP_057921603.1:c.759A>G		LC55x_RS11775	WP_057921603.1			type IV secretion system protein
Lysobacter capsici AZ78	NZ_CP011130.1	3402965	A	G	AG	TGTCGACGGTATTCCCGGGTT	TATT	WP_051547761.1:c.1263A>G		LC55x_RS13330	WP_051547761.1			DUF1501 domain-containing protein
Lysobacter capsici AZ78	NZ_CP011130.1	4391628	T	C	AG	ACGAAATCGAAATCGTCGGCA	AAAT	WP_046657641.1:c.738A>G		tuf	WP_046657641.1			elongation factor Tu
Lysobacter capsici AZ78	NZ_CP011130.1	4409654	T	C	AG	ACGAAATCGAAATCGTCGGCA	AAAT	WP_046657641.1:c.738A>G		tuf	WP_046657641.1			elongation factor Tu
Lysobacter capsici AZ78	NZ_CP011130.1	4440594	T	C	AG	AGGCTTTCAAAGCTTTGGAGC	AAGC	WP_148650484.1:c.165A>G		LC55x_RS27200	WP_148650484.1			hypothetical protein
Lysobacter capsici AZ78	NZ_CP011130.1	4904734	A	G	AG	TTTGAAGCCAAAGGCAAGATC	AAAG	WP_148650509.1:c.185A>G	WP_148650509.1:p.Lys62Arg	LC55x_RS27245	WP_148650509.1			hypothetical protein
Lysobacter capsici AZ78	NZ_CP011130.1	5570770	T	C	AG	GCTGACGTCGATCTACACGCT	GATC	WP_148650579.1:c.3643A>G	WP_148650579.1:p.Ile1215Val	LC55x_RS22505	WP_148650579.1			DUF11 domain-containing protein
Lysobacter capsici AZ78	NZ_CP011130.1	5570893	T	C	AG	GACCCACCCGATCGCGGCGCC	GATC	WP_148650579.1:c.3520A>G	WP_148650579.1:p.Ile1174Val	LC55x_RS22505	WP_148650579.1			DUF11 domain-containing protein
Lysobacter capsici AZ78	NZ_CP011130.1	5762939	A	G	AG	TTGATTCACAAAAAAGCGTTT	AAAA	WP_148650596.1:c.11A>G	WP_148650596.1:p.Lys4Arg	LC55x_RS27390	WP_148650596.1			hypothetical protein
Lysobacter capsici AZ78	NZ_CP011130.1	5827784	T	C	AG	TGGCCCGACTACGAACCGGCC	TACG	WP_052756473.1:c.143A>G	WP_052756473.1:p.Tyr48Cys	LC55x_RS23480	WP_052756473.1			hypothetical protein
Lysobacter enzymogenes OH11	NZ_CP013140.1	184539	T	C	AG	GGCAAGACCTACGAAATCATC	TACG	WP_057945851.1:c.272A>G	WP_057945851.1:p.Tyr91Cys	GLE_RS00750	WP_057945851.1			ParB/RepB/Spo0J family partition protein
Lysobacter enzymogenes OH11	NZ_CP013140.1	241287	T	C	AG	ACGGGCTGGAAGGGGTGTTCC	AAGG	WP_057945880.1:c.282A>G		GLE_RS00935	WP_057945880.1			LysR family transcriptional regulator
Lysobacter enzymogenes OH11	NZ_CP013140.1	340400	A	G	AG	ACGAGACGGGAGTCGCCGTCT	GAGT	WP_057945943.1:c.42A>G		tsaD	WP_057945943.1			tRNA (adenosine(37)-N6)-threonylcarbamoyltransferase complex transferase subunit TsaD
Lysobacter enzymogenes OH11	NZ_CP013140.1	628225	A	G	AG	GTGACGATCTACGAAGTCGTA	TACG	WP_057946133.1:c.23A>G	WP_057946133.1:p.Tyr8Cys	GLE_RS02485	WP_057946133.1			DUF2188 domain-containing protein
Lysobacter enzymogenes OH11	NZ_CP013140.1	800309	A	G	AG	GCCTTGTCCGAATTGTGGCCG	GAAT	WP_057949944.1:c.107A>G	WP_057949944.1:p.Glu36Gly	nudC	WP_057949944.1			NAD(+) diphosphatase
Lysobacter enzymogenes OH11	NZ_CP013140.1	821956	T	C	AG	ATCCGTTCGAAAAGGTCTCGG	AAAA	WP_057946270.1:c.363A>G		purH	WP_057946270.1			bifunctional phosphoribosylaminoimidazolecarboxamide formyltransferase/IMP cyclohydrolase
Lysobacter enzymogenes OH11	NZ_CP013140.1	837374	T	C	AG	CATGGTCCTCACGCAAGGTGA	CACG	WP_197414815.1:c.328A>G	WP_197414815.1:p.Thr110Ala	GLE_RS26485	WP_197414815.1			hypothetical protein
Lysobacter enzymogenes OH11	NZ_CP013140.1	908067	T	C	AG	GCTCCCCCACAGCAGGCGCGC	CAGC	WP_057946329.1:c.65A>G	WP_057946329.1:p.Gln22Arg	GLE_RS03635	WP_057946329.1			homoserine kinase
Lysobacter enzymogenes OH11	NZ_CP013140.1	1253053	A	G	AG	AGCAGGCCGAAGGCGCGCGCA	AAGG	WP_082644339.1:c.3048A>G		GLE_RS04980	WP_082644339.1			ATP-binding protein
Lysobacter enzymogenes OH11	NZ_CP013140.1	1253113	A	G	AG	TCAGCCAGGAACTGGCGGCGG	AACT	WP_082644339.1:c.3108A>G		GLE_RS04980	WP_082644339.1			ATP-binding protein
Lysobacter enzymogenes OH11	NZ_CP013140.1	1353837	A	G	AG	AGACCCAGGGACTCAAGCAGG	GACT	WP_078996810.1:c.411A>G		cysD	WP_078996810.1			sulfate adenylyltransferase subunit CysD
Lysobacter enzymogenes OH11	NZ_CP013140.1	1438664	A	G	AG	CGGAAGAGGAATACTTCATTC	AATA	WP_057946678.1:c.363A>G		GLE_RS05745	WP_057946678.1			OmpA family protein
Lysobacter enzymogenes OH11	NZ_CP013140.1	1536881	A	G	AG	GACATCGCCGACGCCGAACTG	GACG	WP_138885534.1:c.89A>G	WP_138885534.1:p.Asp30Gly	GLE_RS06175	WP_138885534.1			cyclase family protein
Lysobacter enzymogenes OH11	NZ_CP013140.1	1652444	A	G	AG	GCTATCACCAACCCGACGACA	AACC	WP_057946848.1:c.933A>G		GLE_RS06685	WP_057946848.1			M20/M25/M40 family metallo-hydrolase
Lysobacter enzymogenes OH11	NZ_CP013140.1	1671610	T	C	AG	GCTGAGCTTCACCGTGACCGT	CACC	WP_057946864.1:c.721A>G	WP_057946864.1:p.Thr241Ala	GLE_RS06775	WP_057946864.1			type IV secretion system protein
Lysobacter enzymogenes OH11	NZ_CP013140.1	1671640	T	C	AG	CGGCATCGGCACGATGTTCTC	CACG	WP_057946864.1:c.691A>G	WP_057946864.1:p.Thr231Ala	GLE_RS06775	WP_057946864.1			type IV secretion system protein
Lysobacter enzymogenes OH11	NZ_CP013140.1	2114292	A	G	AG	AGCCTGTACTACGAACACAAG	TACG	WP_057947185.1:c.3260A>G	WP_057947185.1:p.Tyr1087Cys	GLE_RS08650	WP_057947185.1			methylmalonyl-CoA mutase family protein
Lysobacter enzymogenes OH11	NZ_CP013140.1	2127501	T	C	AG	CCCGCAGCGGAAGAATCCTGC	GAAG	WP_138884879.1:c.279A>G		GLE_RS25715	WP_138884879.1			hypothetical protein
Lysobacter enzymogenes OH11	NZ_CP013140.1	2134569	A	G	AG	AAGGACTACCAGGGCGTGGCG	CAGG	WP_057947197.1:c.1274A>G	WP_057947197.1:p.Gln425Arg	GLE_RS25720	WP_057947197.1			M13 family metallopeptidase
Lysobacter enzymogenes OH11	NZ_CP013140.1	2240958	A	G	AG	ACATCAGCGCAACCCTGCTGG	CAAC	WP_057947278.1:c.1455A>G		GLE_RS09175	WP_057947278.1			SDR family oxidoreductase
Lysobacter enzymogenes OH11	NZ_CP013140.1	2273962	A	G	AG	TCGCCTTCGAACCGATCCTGG	AACC	WP_057947283.1:c.13902A>G		GLE_RS09200	WP_057947283.1			non-ribosomal peptide synthase
Lysobacter enzymogenes OH11	NZ_CP013140.1	2447716	T	C	AG	GCGGACTTCTACGAGAAAGAG	TACG	WP_057947398.1:c.836A>G	WP_057947398.1:p.Tyr279Cys	GLE_RS09850	WP_057947398.1			bi-domain-containing oxidoreductase
Lysobacter enzymogenes OH11	NZ_CP013140.1	2494419	A	G	AG	AAGATCGGCTACGAACTGCTC	TACG	WP_057947418.1:c.713A>G	WP_057947418.1:p.Tyr238Cys	GLE_RS09980	WP_057947418.1			two-component system response regulator
Lysobacter enzymogenes OH11	NZ_CP013140.1	2748871	A	G	AG	TGGAAGAAGAAGGTTTGCGCG	AAGG	WP_057947581.1:c.8451A>G		GLE_RS25795	WP_057947581.1			non-ribosomal peptide synthase
Lysobacter enzymogenes OH11	NZ_CP013140.1	2771131	A	G	AG	TGTGGGTCAAATGCGTACAGG	AATG	WP_197414852.1:c.768A>G		fabD	WP_197414852.1			ACP S-malonyltransferase
Lysobacter enzymogenes OH11	NZ_CP013140.1	2791179	A	G	AG	CCGCGCTCGGACTGCTGGCGA	GACT	WP_057947601.1:c.543A>G		GLE_RS11035	WP_057947601.1			ABC transporter ATP-binding protein/permease
Lysobacter enzymogenes OH11	NZ_CP013140.1	2799494	A	G	AG	TTCGAGCCGGAACTGGCCGAA	GAAC	WP_082644470.1:c.341A>G	WP_082644470.1:p.Glu114Gly	GLE_RS11060	WP_082644470.1			glycoside hydrolase family 3 C-terminal domain-containing protein
Lysobacter enzymogenes OH11	NZ_CP013140.1	2965900	T	C	AG	AGCCGCAGCAACAGCAGGGCG	AACA	WP_057947692.1:c.135A>G		GLE_RS11570	WP_057947692.1			OmpA family protein
Lysobacter enzymogenes OH11	NZ_CP013140.1	2967502	T	C	AG	TCCGCCAGAAAGCGGTGGACA	AAGC	WP_057947693.1:c.210A>G		GLE_RS11575	WP_057947693.1			wax ester/triacylglycerol synthase family O-acyltransferase
Lysobacter enzymogenes OH11	NZ_CP013140.1	3256829	T	C	AG	TCACCAAGGAACCGCCGAACT	AACC	WP_057947887.1:c.1434A>G		guaB	WP_057947887.1			IMP dehydrogenase
Lysobacter enzymogenes OH11	NZ_CP013140.1	3365602	A	G	AG	GACATCCAATACGAGTGGGAC	TACG	WP_057947962.1:c.107A>G	WP_057947962.1:p.Tyr36Cys	GLE_RS13190	WP_057947962.1			polyhydroxyalkanoic acid system family protein
Lysobacter enzymogenes OH11	NZ_CP013140.1	3426183	T	C	AG	GTCATTACCTACGAGGGCACC	TACG	WP_057948009.1:c.1097A>G	WP_057948009.1:p.Tyr366Cys	GLE_RS13505	WP_057948009.1			acyl-CoA dehydrogenase family protein
Lysobacter enzymogenes OH11	NZ_CP013140.1	3483647	A	G	AG	GGACTACAAGACCAGCGACAA	GACC	WP_057948052.1:c.1084A>G	WP_057948052.1:p.Thr362Ala	GLE_RS13740	WP_057948052.1			M14 family metallopeptidase
Lysobacter enzymogenes OH11	NZ_CP013140.1	3559703	A	G	AG	TCGGAAGACTACGAGAACGAC	TACG	WP_057948108.1:c.470A>G	WP_057948108.1:p.Tyr157Cys	GLE_RS14065	WP_057948108.1			PhoH family protein
Lysobacter enzymogenes OH11	NZ_CP013140.1	3573587	T	C	AG	GCACCAGGCTACGAACTTGGG	TACG			GLE_RS14125		GLE_RS14125			tRNA-Arg
Lysobacter enzymogenes OH11	NZ_CP013140.1	3574161	T	C	AG	GCACCAGGCTACGAACTTGGG	TACG			GLE_RS14130		GLE_RS14130			tRNA-Arg
Lysobacter enzymogenes OH11	NZ_CP013140.1	3600969	A	G	AG	CACCGCCCCCATCGCCGCCGC	CATC	WP_057948129.1:c.1729A>G	WP_057948129.1:p.Ile577Val	GLE_RS14205	WP_057948129.1			NAD(P)/FAD-dependent oxidoreductase
Lysobacter enzymogenes OH11	NZ_CP013140.1	3603221	A	G	AG	ACTTCGTCAAAGGGCTGCGCA	AAGG	WP_057948131.1:c.396A>G		GLE_RS14215	WP_057948131.1			NAD(P)/FAD-dependent oxidoreductase
Lysobacter enzymogenes OH11	NZ_CP013140.1	3711132	A	G	AG	CTGGCGCATTACGAATGGGTC	TACG	WP_057948207.1:c.353A>G	WP_057948207.1:p.Tyr118Cys	GLE_RS14645	WP_057948207.1			putative DNA-binding domain-containing protein
Lysobacter enzymogenes OH11	NZ_CP013140.1	3781317	A	G	AG	TACGGCGCGTACGAAGCCGCC	TACG	WP_057948259.1:c.947A>G	WP_057948259.1:p.Tyr316Cys	GLE_RS14940	WP_057948259.1			acetyl-CoA carboxylase carboxyltransferase subunit alpha
Lysobacter enzymogenes OH11	NZ_CP013140.1	3886548	A	G	AG	CCTGGGCAAGATCGGCCAGCC	GATC	WP_057950187.1:c.1417A>G	WP_057950187.1:p.Ile473Val	GLE_RS15355	WP_057950187.1			peptidase
Lysobacter enzymogenes OH11	NZ_CP013140.1	4092235	A	G	AG	CCGGCCCGGAAAGCATCGTCG	AAAG	WP_082644585.1:c.1512A>G		GLE_RS16220	WP_082644585.1			non-ribosomal peptide synthetase
Lysobacter enzymogenes OH11	NZ_CP013140.1	4092515	A	G	AG	ATGGCGCGGCACGCTCGCACC	CACG	WP_082644585.1:c.1792A>G	WP_082644585.1:p.Thr598Ala	GLE_RS16220	WP_082644585.1			non-ribosomal peptide synthetase
Lysobacter enzymogenes OH11	NZ_CP013140.1	4096613	A	G	AG	CGAGATCGACAGCGCCGCGCT	CAGC	WP_082644585.1:c.5890A>G	WP_082644585.1:p.Ser1964Gly	GLE_RS16220	WP_082644585.1			non-ribosomal peptide synthetase
Lysobacter enzymogenes OH11	NZ_CP013140.1	4124104	A	G	AG	TGCAGCACCTACGAGGTCGAC	TACG	WP_057948462.1:c.5531A>G	WP_057948462.1:p.Tyr1844Cys	GLE_RS16225	WP_057948462.1			non-ribosomal peptide synthase
Lysobacter enzymogenes OH11	NZ_CP013140.1	4347868	T	C	AG	GGTCGCGGTCAACATCGTCCA	CAAC	WP_082644601.1:c.1594A>G	WP_082644601.1:p.Asn532Asp	GLE_RS17045	WP_082644601.1			S8 family serine peptidase
Lysobacter enzymogenes OH11	NZ_CP013140.1	4351186	T	C	AG	GGCCTGGTCTACGAGGCCGCG	TACG	WP_057948599.1:c.326A>G	WP_057948599.1:p.Tyr109Cys	sufT	WP_057948599.1			putative Fe-S cluster assembly protein SufT
Lysobacter enzymogenes OH11	NZ_CP013140.1	4435919	T	C	AG	CCTGGGAAGAACTCAAGCGGC	AACT	WP_082644612.1:c.372A>G		mazG	WP_082644612.1			nucleoside triphosphate pyrophosphohydrolase
Lysobacter enzymogenes OH11	NZ_CP013140.1	4435922	T	C	AG	CGGCCTGGGAAGAACTCAAGC	AAGA	WP_082644612.1:c.369A>G		mazG	WP_082644612.1			nucleoside triphosphate pyrophosphohydrolase
Lysobacter enzymogenes OH11	NZ_CP013140.1	4456950	T	C	AG	GCCGGCCGAGACCGCCGCGGG	GACC	WP_057948675.1:c.1723A>G	WP_057948675.1:p.Thr575Ala	GLE_RS17525	WP_057948675.1			Hpt domain-containing protein
Lysobacter enzymogenes OH11	NZ_CP013140.1	4577481	T	C	AG	CGTGCGGCCTACGACGCCGCG	TACG	WP_138885277.1:c.443A>G	WP_138885277.1:p.Tyr148Cys	ybgF	WP_138885277.1			tol-pal system protein YbgF
Lysobacter enzymogenes OH11	NZ_CP013140.1	4711818	T	C	AG	GTCGAGCGGCAGCAGCGGCGG	CAGC	WP_057948847.1:c.1240A>G	WP_057948847.1:p.Ser414Gly	gspD	WP_057948847.1			type II secretion system secretin GspD
Lysobacter enzymogenes OH11	NZ_CP013140.1	4768066	A	G	AG	AATCGAACCGAACCGGATCGC	GAAC	WP_057948881.1:c.148A>G	WP_057948881.1:p.Asn50Asp	GLE_RS18710	WP_057948881.1			hypothetical protein
Lysobacter enzymogenes OH11	NZ_CP013140.1	4786078	T	C	AG	TGGTCGAAGAAGGGGAAAACG	AAGG	WP_057948897.1:c.3891A>G		GLE_RS18790	WP_057948897.1			glycosyltransferase family 4 protein
Lysobacter enzymogenes OH11	NZ_CP013140.1	4829201	T	C	AG	AGGGCTATCCACGGCCGTTGC	CACG	WP_057948930.1:c.624A>G		GLE_RS18975	WP_057948930.1			response regulator transcription factor
Lysobacter enzymogenes OH11	NZ_CP013140.1	4842712	T	C	AG	CCGGTCTTGTACGAAGAGGCC	TACG	WP_197414887.1:c.1085A>G	WP_197414887.1:p.Tyr362Cys	nhaA	WP_197414887.1			Na+/H+ antiporter NhaA
Lysobacter enzymogenes OH11	NZ_CP013140.1	4843687	T	C	AG	CAAGCGGCCTACGAAGCCTTC	TACG	WP_197414887.1:c.110A>G	WP_197414887.1:p.Tyr37Cys	nhaA	WP_197414887.1			Na+/H+ antiporter NhaA
Lysobacter enzymogenes OH11	NZ_CP013140.1	4928023	T	C	AG	CCTGGGATCGACGGCGCTGGC	GACG	WP_057949007.1:c.43A>G	WP_057949007.1:p.Thr15Ala	GLE_RS19415	WP_057949007.1			amidohydrolase family protein
Lysobacter enzymogenes OH11	NZ_CP013140.1	4991522	T	C	AG	AAGCGGCGAAAGCGGCCGCGG	AAGC	WP_057949062.1:c.78A>G		GLE_RS19730	WP_057949062.1			NrdJb
Lysobacter enzymogenes OH11	NZ_CP013140.1	5237076	T	C	AG	GGCGTCGCAAACCGCCGCCGC	AACC	WP_057949238.1:c.184A>G	WP_057949238.1:p.Thr62Ala	GLE_RS20825	WP_057949238.1			efflux transporter outer membrane subunit
Lysobacter enzymogenes OH11	NZ_CP013140.1	5621956	T	C	AG	CGCCGCCGCCACCGCCGCGCT	CACC	WP_057949513.1:c.40A>G	WP_057949513.1:p.Thr14Ala	GLE_RS22355	WP_057949513.1			superoxide dismutase family protein
Lysobacter enzymogenes OH11	NZ_CP013140.1	5629345	T	C	AG	CGGTGCCGGAACCGCCGCCGC	AACC	WP_057949518.1:c.12654A>G		GLE_RS26285	WP_057949518.1			LysM peptidoglycan-binding domain-containing protein
Lysobacter enzymogenes OH11	NZ_CP013140.1	5633850	T	C	AG	CAGCGACGGCAGCCGCAGCGT	CAGC	WP_057949518.1:c.8149A>G	WP_057949518.1:p.Ser2717Gly	GLE_RS26285	WP_057949518.1			LysM peptidoglycan-binding domain-containing protein
Lysobacter enzymogenes OH11	NZ_CP013140.1	5633859	T	C	AG	CACCGTCGGCAGCGACGGCAG	CAGC	WP_057949518.1:c.8140A>G	WP_057949518.1:p.Ser2714Gly	GLE_RS26285	WP_057949518.1			LysM peptidoglycan-binding domain-containing protein
Lysobacter enzymogenes OH11	NZ_CP013140.1	5640832	T	C	AG	TCAAGCAGGAAGACGCGGTCG	AAGA	WP_057949518.1:c.1167A>G		GLE_RS26285	WP_057949518.1			LysM peptidoglycan-binding domain-containing protein
Lysobacter enzymogenes OH11	NZ_CP013140.1	5641837	T	C	AG	ACCGCGACCAATGGCTGATGG	AATG	WP_057949518.1:c.162A>G		GLE_RS26285	WP_057949518.1			LysM peptidoglycan-binding domain-containing protein
Lysobacter enzymogenes OH11	NZ_CP013140.1	5641891	T	C	AG	AGTCCGGCGAACAGGTGTTCG	AACA	WP_057949518.1:c.108A>G		GLE_RS26285	WP_057949518.1			LysM peptidoglycan-binding domain-containing protein
Lysobacter enzymogenes OH11	NZ_CP013140.1	5671896	A	G	AG	CCGATCGCCTACGAACATTTC	TACG	WP_057949537.1:c.152A>G	WP_057949537.1:p.Tyr51Cys	GLE_RS22495	WP_057949537.1			TetR/AcrR family transcriptional regulator
Lysobacter enzymogenes OH11	NZ_CP013140.1	5679756	T	C	AG	CAGATCGGCTACGAACTCGAA	TACG	WP_057949544.1:c.269A>G	WP_057949544.1:p.Tyr90Cys	GLE_RS22530	WP_057949544.1			RNA polymerase sigma factor
Lysobacter enzymogenes OH11	NZ_CP013140.1	5817669	A	G	AG	GCCTCGCCCTACGAAGGCGGC	TACG	WP_057949643.1:c.230A>G	WP_057949643.1:p.Tyr77Cys	GLE_RS23110	WP_057949643.1			4-vinyl reductase
Lysobacter enzymogenes OH11	NZ_CP013140.1	5826435	T	C	AG	CCCGGCTCCTACCAGCACGAA	TACC	WP_082644748.1:c.817A>G	WP_082644748.1:p.Thr273Ala	GLE_RS23140	WP_082644748.1			SDR family NAD(P)-dependent oxidoreductase
Lysobacter enzymogenes OH11	NZ_CP013140.1	5874968	T	C	AG	GCTGACCACCAACAACGACAG	CAAC	WP_057949682.1:c.262A>G	WP_057949682.1:p.Asn88Asp	GLE_RS23335	WP_057949682.1			cytochrome c oxidase assembly factor Coa1 family protein
Lysobacter enzymogenes OH11	NZ_CP013140.1	5885040	A	G	AG	ACGCCGAGCAACCGTAACGTT	AACC	WP_057949690.1:c.1047A>G		GLE_RS23390	WP_057949690.1			class 1 fructose-bisphosphatase
Lysobacter enzymogenes OH11	NZ_CP013140.1	5936601	T	C	AG	GCCAGGAGAAAGACCCGGCGC	AAGA	WP_057949730.1:c.1266A>G		gyrB	WP_057949730.1			DNA topoisomerase (ATP-hydrolyzing) subunit B
Lysobacter enzymogenes OH11	NZ_CP013140.1	6001754	A	G	AG	GCCCGATGCCAACCAGGGCCA	CAAC	WP_057949781.1:c.139A>G	WP_057949781.1:p.Asn47Asp	GLE_RS23910	WP_057949781.1			hypothetical protein
Lysobacter enzymogenes OH11	NZ_CP013140.1	6004651	A	G	AG	CTCGGCAACTACGACCTGCGC	TACG	WP_057949784.1:c.581A>G	WP_057949784.1:p.Tyr194Cys	GLE_RS23925	WP_057949784.1			TonB-dependent siderophore receptor
Methylobacter tundripaludum 21_22	NZ_JMLA01000001.1	591994	A	G	AG	CCTCTGGATTACGAAGCCTTT	TACG	WP_027147991.1:c.1202A>G	WP_027147991.1:p.Tyr401Cys	T451_RS0102780	WP_027147991.1			NADH-quinone oxidoreductase subunit NuoF
Methylobacter tundripaludum 21_22	NZ_JMLA01000001.1	1237328	T	C	AG	GGCGAAGCTTACGAAGTACTC	TACG	WP_027148489.1:c.158A>G	WP_027148489.1:p.Tyr53Cys	T451_RS0106080	WP_027148489.1			DnaJ domain-containing protein
Methylobacter tundripaludum 21_22	NZ_JMLA01000001.1	1384190	T	C	AG	ATCTGGCGCTACGAACGCCAA	TACG	WP_027148593.1:c.1052A>G	WP_027148593.1:p.Tyr351Cys	rmuC	WP_027148593.1			DNA recombination protein RmuC
Methylobacter tundripaludum 21_22	NZ_JMLA01000001.1	2387335	T	C	AG	ACCGGCAAATACGATCTGCTG	TACG	WP_051604130.1:c.5117A>G	WP_051604130.1:p.Tyr1706Cys	T451_RS22170	WP_051604130.1			hybrid non-ribosomal peptide synthetase/type I polyketide synthase
Methylobacter tundripaludum 21_22	NZ_JMLA01000001.1	2930479	A	G	AG	AGTACCGTTTACGAAATGGAA	TACG	WP_006889373.1:c.506A>G	WP_006889373.1:p.Tyr169Cys	rpoH	WP_006889373.1			RNA polymerase sigma factor RpoH
Methylobacter tundripaludum 21_22	NZ_JMLA01000001.1	3291381	A	G	AG	ATTAACGCCTACGAAGCGTTC	TACG	WP_027149925.1:c.782A>G	WP_027149925.1:p.Tyr261Cys	T451_RS0115080	WP_027149925.1			spore maturation protein
Methylobacter tundripaludum 21_22	NZ_JMLA01000001.1	3489212	T	C	AG	AAGCAAGCTTACGAAGCCACG	TACG	WP_027150085.1:c.1355A>G	WP_027150085.1:p.Tyr452Cys	T451_RS0116080	WP_027150085.1			hypothetical protein
Methylobacter tundripaludum 21_22	NZ_JMLA01000001.1	3771166	A	G	AG	TCGGTGCTTTACGAAAATGCC	TACG	WP_027150300.1:c.593A>G	WP_027150300.1:p.Tyr198Cys	T451_RS0117405	WP_027150300.1			hydrogenase 4 subunit F
Methylobacter tundripaludum 21_22	NZ_JMLA01000001.1	4153089	T	C	AG	ATGCTGGTTTACGAAACCGAC	TACG	WP_027150581.1:c.596A>G	WP_027150581.1:p.Tyr199Cys	pgaB	WP_027150581.1			poly-beta-1,6-N-acetyl-D-glucosamine N-deacetylase PgaB
Methylobacter tundripaludum 21_22	NZ_JMLA01000001.1	4259031	T	C	AG	GTACTCGGCTACGAACCGAGC	TACG			T451_RS0119640		T451_RS0119640			tRNA-Arg
Methylomicrobium album BG8	NZ_CM001475.1	62740	T	C	AG	CTGGACATTTACGAAATGCCG	TACG	WP_005368472.1:c.665A>G	WP_005368472.1:p.Tyr222Cys	METAL_RS00305	WP_005368472.1			protein-disulfide reductase DsbD
Methylomicrobium album BG8	NZ_CM001475.1	109641	A	G	AG	CTGGACGAATATGAATTGTCC	TATG	WP_005368564.1:c.185A>G	WP_005368564.1:p.Tyr62Cys	METAL_RS00530	WP_005368564.1			hypothetical protein
Methylomicrobium album BG8	NZ_CM001475.1	166037	T	C	AG	CTGGCTCACTACGAATGGGCC	TACG	WP_005368671.1:c.335A>G	WP_005368671.1:p.Tyr112Cys	METAL_RS00810	WP_005368671.1			putative DNA-binding domain-containing protein
Methylomicrobium album BG8	NZ_CM001475.1	544200	A	G	AG	CACCCTGCTGATACGCACGCC	GATA	WP_005369270.1:c.5554A>G	WP_005369270.1:p.Ile1852Val	METAL_RS02350	WP_005369270.1			Ig-like domain-containing protein
Methylomicrobium album BG8	NZ_CM001475.1	731275	A	G	AG	TGATGGATTTACGAAATCCTT	TACG	WP_005369516.1:c.435A>G		METAL_RS03070	WP_005369516.1			hypothetical protein
Methylomicrobium album BG8	NZ_CM001475.1	908021	A	G	AG	AAGTACCGTTACGAATGGATG	TACG	WP_005369848.1:c.545A>G	WP_005369848.1:p.Tyr182Cys	METAL_RS03910	WP_005369848.1			hypothetical protein
Methylomicrobium album BG8	NZ_CM001475.1	1028983	A	G	AG	CCGGGCTTTTACGAAGACCTC	TACG	WP_005370016.1:c.962A>G	WP_005370016.1:p.Tyr321Cys	hemL	WP_005370016.1			glutamate-1-semialdehyde 2,1-aminomutase
Methylomicrobium album BG8	NZ_CM001475.1	1444384	A	G	AG	TTGCGGTCTTACGAAGCACCG	TACG	WP_005370690.1:c.6317A>G	WP_005370690.1:p.Tyr2106Cys	METAL_RS06255	WP_005370690.1			non-ribosomal peptide synthase
Methylomicrobium album BG8	NZ_CM001475.1	1515007	T	C	AG	GTACTCGGCTACGAACCGAGC	TACG			METAL_RS06595		METAL_RS06595			tRNA-Arg
Methylomicrobium album BG8	NZ_CM001475.1	1648281	A	G	AG	GAAGCGCTCTACGAAGGCGCA	TACG	WP_005370973.1:c.1391A>G	WP_005370973.1:p.Tyr464Cys	lpdA	WP_005370973.1			dihydrolipoyl dehydrogenase
Methylomicrobium album BG8	NZ_CM001475.1	2277399	A	G	AG	TCAATTACTCACCGGATTACC	CACC	WP_005371917.1:c.83A>G	WP_005371917.1:p.His28Arg	sdhC	WP_005371917.1			succinate dehydrogenase, cytochrome b556 subunit
Methylomicrobium album BG8	NZ_CM001475.1	2623197	T	C	AG	CGGCCCGACGACAGCCCGAGC	GACA	WP_005372394.1:c.8816A>G	WP_005372394.1:p.Asp2939Gly	METAL_RS11190	WP_005372394.1			non-ribosomal peptide synthetase
Methylomicrobium album BG8	NZ_CM001475.1	2623928	T	C	AG	TCGAACTGGTAGTGGGCCTGT	TAGT	WP_005372394.1:c.8085A>G		METAL_RS11190	WP_005372394.1			non-ribosomal peptide synthetase
Methylomicrobium album BG8	NZ_CM001475.1	3874265	T	C	AG	ATCCGCCTCTACGAAAGGCTG	TACG	WP_005374242.1:c.368A>G	WP_005374242.1:p.Tyr123Cys	METAL_RS16860	WP_005374242.1			GNAT family N-acetyltransferase/peptidase C39 family protein
Methylomicrobium album BG8	NZ_CM001475.1	4315576	A	G	AG	GCACCTGGTTACGAACCACCC	TACG	WP_213069418.1:c.382A>G	WP_213069418.1:p.Thr128Ala	METAL_RS18820	WP_213069418.1			hypothetical protein
Methylophaga nitratireducenticrescens JAM1	NC_017857.3	335991	T	C	AG	GACGTTCCTTACGAAGGTGAA	TACG	WP_014705560.1:c.1046A>G	WP_014705560.1:p.Tyr349Cys	Q7A_RS01525	WP_014705560.1			2,3-bisphosphoglycerate-independent phosphoglycerate mutase
Methylophaga nitratireducenticrescens JAM1	NC_017857.3	730702	A	G	AG	GCAGATATTTACGAAGTGTCA	TACG	WP_041354316.1:c.131A>G	WP_041354316.1:p.Tyr44Cys	Q7A_RS03465	WP_041354316.1			hypothetical protein
Methylophaga nitratireducenticrescens JAM1	NC_017857.3	1679485	T	C	AG	GTACCTGGCTACGAACCAGGC	TACG			Q7A_RS08070		Q7A_RS08070			tRNA-Arg
Methylophaga nitratireducenticrescens JAM1	NC_017857.3	2245550	A	G	AG	CTCGCCCATTACGAATGGGCT	TACG	WP_014707367.1:c.341A>G	WP_014707367.1:p.Tyr114Cys	Q7A_RS10660	WP_014707367.1			putative DNA-binding domain-containing protein
Methylophaga nitratireducenticrescens JAM1	NC_017857.3	3039138	A	G	AG	GTCGGTGTTTACGAAGCACTG	TACG	WP_014707609.1:c.227A>G	WP_014707609.1:p.Tyr76Cys	Q7A_RS14595	WP_014707609.1			PilZ domain-containing protein
Pantoea ananatis LMG 2665	NC_016816.1	11641	A	G	AG	AGCAGAGGGGAAACCTCTCTG	GAAA	WP_014332927.1:c.437A>G	WP_014332927.1:p.Glu146Gly	PANA5342_RS22685	WP_014332927.1			amidohydrolase family protein
Pantoea ananatis LMG 2665	NC_016816.1	397623	T	C	AG	GCCAGCTAGCAAAAAAACTGG	CAAA	WP_014604848.1:c.1437A>G		PANA5342_RS24435	WP_014604848.1			RNA-binding transcriptional accessory protein
Pantoea ananatis LMG 2665	NC_016816.1	1033796	A	G	AG	GTACTCGGCTACGAACCGAGC	TACG			PANA5342_RS27555		PANA5342_RS27555			tRNA-Arg
Pantoea ananatis LMG 2665	NC_016816.1	1034007	A	G	AG	GTACTCGGCTACGAACCGAGC	TACG			PANA5342_RS27560		PANA5342_RS27560			tRNA-Arg
Pantoea ananatis LMG 2665	NC_016816.1	1034273	A	G	AG	GTACTCGGCTACGAACCGAGC	TACG			PANA5342_RS27565		PANA5342_RS27565			tRNA-Arg
Pantoea ananatis LMG 2665	NC_016816.1	1279429	A	G	AG	AGCGCCACCTACGAAATTGGC	TACG	WP_014594286.1:c.986A>G	WP_014594286.1:p.Tyr329Cys	PANA5342_RS28675	WP_014594286.1			sensor domain-containing diguanylate cyclase
Pantoea ananatis LMG 2665	NC_016816.1	1848721	A	G	AG	CGGGCTACGAAACGATAGCCT	AAAC	WP_015700024.1:c.585A>G		vgrG	WP_015700024.1			type VI secretion system tip protein VgrG
Pantoea ananatis LMG 2665	NC_016816.1	1857711	A	G	AG	CGCTGCTGAAAGAGTACGGAG	AAGA	WP_015700027.1:c.378A>G		vgrG	WP_015700027.1			type VI secretion system tip protein VgrG
Pantoea ananatis LMG 2665	NC_016816.1	1858419	A	G	AG	CGGAGACGCCATGGCCGAAGA	CATG	WP_015700027.1:c.1086A>G		vgrG	WP_015700027.1			type VI secretion system tip protein VgrG
Pantoea ananatis LMG 2665	NC_016816.1	3533914	T	C	AG	CGGTCTGGCAAATGGCAGTGC	AAAT	PANA5342_RS46510:c.658A>G	PANA5342_RS46510:p.Asn220Asp		PANA5342_RS46510			VENN motif pre-toxin domain-containing protein
Pantoea ananatis LMG 2665	NC_016816.1	3534554	T	C	AG	GTGACACGGCACATGCCAACG	CACA	PANA5342_RS46510:c.18A>G			PANA5342_RS46510			VENN motif pre-toxin domain-containing protein
Pantoea ananatis LMG 2665	NC_016816.1	3692770	T	C	AG	AGCAGCAACAACAACAGCAGC	AACA	WP_015700933.1:c.2430A>G		mrcB	WP_015700933.1			bifunctional glycosyl transferase/transpeptidase
Pantoea stewartii subsp. stewartii DC283	NZ_CP017581.1	151208	T	C	AG	CGGAAAGGCGAATGGAGGCAA	GAAT	WP_167387052.1:c.261A>G		DSJ_RS00870	WP_167387052.1			PAS domain-containing protein
Pantoea stewartii subsp. stewartii DC283	NZ_CP017581.1	151359	T	C	AG	CGCTTTGTCTACGCAAACAAA	TACG	WP_167387052.1:c.110A>G	WP_167387052.1:p.Tyr37Cys	DSJ_RS00870	WP_167387052.1			PAS domain-containing protein
Pantoea stewartii subsp. stewartii DC283	NZ_CP017581.1	151382	T	C	AG	GGGGGGTAAAAGACAGGCAAA	AAGA	WP_167387052.1:c.87A>G		DSJ_RS00870	WP_167387052.1			PAS domain-containing protein
Pantoea stewartii subsp. stewartii DC283	NZ_CP017581.1	707633	T	C	AG	GGTGAGCGCTACGCACGCAAT	TACG	WP_006121641.1:c.422A>G	WP_006121641.1:p.Tyr141Cys	iucD	WP_006121641.1			SidA/IucD/PvdA family monooxygenase
Pantoea stewartii subsp. stewartii DC283	NZ_CP017581.1	1104248	A	G	AG	GTACTCGGCTACGAACCAAGC	TACG			DSJ_RS05460		DSJ_RS05460			tRNA-Arg
Pantoea stewartii subsp. stewartii DC283	NZ_CP017581.1	1104460	A	G	AG	GTACTCGGCTACGAACCGAGC	TACG			DSJ_RS05465		DSJ_RS05465			tRNA-Arg
Pantoea stewartii subsp. stewartii DC283	NZ_CP017581.1	1104724	A	G	AG	GTACTCGGCTACGAACCGAGC	TACG			DSJ_RS05470		DSJ_RS05470			tRNA-Arg
Pantoea stewartii subsp. stewartii DC283	NZ_CP017581.1	1211342	T	C	AG	CGGAGAACGCACTGCGTGGCG	CACT	WP_006117618.1:c.1353A>G		DSJ_RS06030	WP_006117618.1			IS66 family transposase
Pantoea stewartii subsp. stewartii DC283	NZ_CP017581.1	1512747	A	G	AG	TTTCGCGAACATGGACACTAC	CATG	WP_141119373.1:c.19A>G	WP_141119373.1:p.Met7Val	DSJ_RS07450	WP_141119373.1			IS66-like element accessory protein TnpA
Pantoea stewartii subsp. stewartii DC283	NZ_CP017581.1	1772683	A	G	AG	ATGGTGTCTTACGAAGACATT	TACG	WP_006118510.1:c.332A>G	WP_006118510.1:p.Tyr111Cys	moaB	WP_006118510.1			molybdenum cofactor biosynthesis protein B
Pantoea stewartii subsp. stewartii DC283	NZ_CP017581.1	1786463	A	G	AG	TGCCATTGATACGGTTGGTAG	TACG	DSJ_RS08770:c.759A>G	DSJ_RS08770:p.Ile253Met		DSJ_RS08770			ISL3 family transposase
Pantoea stewartii subsp. stewartii DC283	NZ_CP017581.1	2075407	A	G	AG	TGCCGTTACTACGAAAAACAC	TACG	WP_006118744.1:c.448A>G	WP_006118744.1:p.Thr150Ala	DSJ_RS10305	WP_006118744.1			DUF3383 domain-containing protein
Pantoea stewartii subsp. stewartii DC283	NZ_CP017581.1	2210548	T	C	AG	CAATGTATCTACGAAATTCAG	TACG	WP_006118880.1:c.50A>G	WP_006118880.1:p.Tyr17Cys	DSJ_RS27885	WP_006118880.1			hypothetical protein
Pantoea stewartii subsp. stewartii DC283	NZ_CP017581.1	2214838	A	G	AG	CATTCGCTTTACGAACTGCGA	TACG	WP_082999268.1:c.89A>G	WP_082999268.1:p.Tyr30Cys	DSJ_RS11080	WP_082999268.1			type I toxin-antitoxin system Hok family toxin
Pantoea stewartii subsp. stewartii DC283	NZ_CP017581.1	3163464	A	G	AG	GCCGTGCTGTACTCTCTGATC	TACT	WP_006119788.1:c.1433A>G	WP_006119788.1:p.Tyr478Cys	DSJ_RS15870	WP_006119788.1			IS66 family transposase
Pantoea stewartii subsp. stewartii DC283	NZ_CP017581.1	3292515	T	C	AG	GTATCAAGCGACTGGCGCGCA	GACT	WP_085980093.1:c.606A>G		DSJ_RS16460	WP_085980093.1			IS1 family transposase
Pasteurella multocida VP161	NZ_CP048792.1	104349	A	G	AG	GTACTCGGCTACGAACCGAGC	TACG			PmVP161_RS00520		PmVP161_RS00520			tRNA-Arg
Pasteurella multocida VP161	NZ_CP048792.1	104491	A	G	AG	GTACTCGGCTACGAACCGAGC	TACG			PmVP161_RS00525		PmVP161_RS00525			tRNA-Arg
Pasteurella multocida VP161	NZ_CP048792.1	192062	T	C	AG	GTGACTGAATACGAACTGGGT	TACG	WP_005717189.1:c.197A>G	WP_005717189.1:p.Tyr66Cys	gloA	WP_005717189.1			lactoylglutathione lyase
Pasteurella multocida VP161	NZ_CP048792.1	309778	A	G	AG	CAGATCGGGTACGAACCTTCC	TACG	WP_005721379.1:c.39A>G		iscA	WP_005721379.1			iron-sulfur cluster assembly protein IscA
Pasteurella multocida VP161	NZ_CP048792.1	401557	T	C	AG	TGGATCAACTACGAAGTGAAG	TACG	WP_010906625.1:c.570A>G		PmVP161_RS01880	WP_010906625.1			ATP-binding cassette domain-containing protein
Pasteurella multocida VP161	NZ_CP048792.1	418285	A	G	AG	AAATGGGATTACGAAACCTAT	TACG	WP_061406427.1:c.217A>G	WP_061406427.1:p.Thr73Ala	alr	WP_061406427.1			alanine racemase
Pasteurella multocida VP161	NZ_CP048792.1	654873	A	G	AG	CAATGCCTGTACGAAAGAATT	TACG	WP_061406069.1:c.232A>G	WP_061406069.1:p.Thr78Ala	PmVP161_RS03020	WP_061406069.1			aspartate/tyrosine/aromatic aminotransferase
Pasteurella multocida VP161	NZ_CP048792.1	959982	T	C	AG	CATGGTACTTACGAAGCGAAT	TACG	WP_005722680.1:c.791A>G	WP_005722680.1:p.Tyr264Cys	PmVP161_RS04360	WP_005722680.1			acetolactate synthase 3 large subunit
Pasteurella multocida VP161	NZ_CP048792.1	1007948	A	G	AG	GACAGAAATTACGAATTTTTC	TACG	WP_005722790.1:c.1438A>G	WP_005722790.1:p.Thr480Ala	PmVP161_RS04570	WP_005722790.1			ABC transporter substrate-binding protein
Pasteurella multocida VP161	NZ_CP048792.1	1229893	T	C	AG	TCACGCCACTATGAACTGCGT	TATG	WP_005722595.1:c.722A>G	WP_005722595.1:p.Tyr241Cys	PmVP161_RS05630	WP_005722595.1			multicopper oxidase domain-containing protein
Pasteurella multocida VP161	NZ_CP048792.1	1342134	A	G	AG	TGAGATTAATACGAAAAAATT	TACG	WP_005721349.1:c.73A>G	WP_005721349.1:p.Thr25Ala	upp	WP_005721349.1			uracil phosphoribosyltransferase
Pasteurella multocida VP161	NZ_CP048792.1	1430753	T	C	AG	CTTTAGGCTTACGAATCCGTA	TACG	WP_005725032.1:c.441A>G		lipB	WP_005725032.1			lipoyl(octanoyl) transferase LipB
Pasteurella multocida VP161	NZ_CP048792.1	1472469	T	C	AG	TCATCAAATTACGAAATCGAT	TACG	WP_010907395.1:c.40A>G	WP_010907395.1:p.Thr14Ala	yejK	WP_010907395.1			nucleoid-associated protein YejK
Pasteurella multocida VP161	NZ_CP048792.1	1658573	T	C	AG	GGATGGTATTACGACTACCAT	TACG	WP_005724003.1:c.1588A>G	WP_005724003.1:p.Thr530Ala	speA	WP_005724003.1			biosynthetic arginine decarboxylase
Pasteurella multocida VP161	NZ_CP048792.1	1806820	T	C	AG	TAATAGTGCTACGAATACTTC	TACG	WP_061406328.1:c.184A>G	WP_061406328.1:p.Thr62Ala	PmVP161_RS08295	WP_061406328.1			hypothetical protein
Pasteurella multocida VP161	NZ_CP048792.1	1994315	T	C	AG	TGATCCCATTACGAATGGACA	TACG	WP_005723869.1:c.40A>G	WP_005723869.1:p.Thr14Ala	coaD	WP_005723869.1			pantetheine-phosphate adenylyltransferase
Pasteurella multocida VP161	NZ_CP048792.1	2053894	A	G	AG	GTAAAAGATTACGAATGTTTA	TACG	WP_005724687.1:c.206A>G	WP_005724687.1:p.Tyr69Cys	rpoC	WP_005724687.1			DNA-directed RNA polymerase subunit beta'
Pectobacterium brasiliense 1692	NZ_CP047495.1	21257	A	G	AG	GCTGCGGGTTACGATCCCGTC	TACG	WP_010281459.1:c.1748A>G	WP_010281459.1:p.Tyr583Cys	GT391_RS00045	WP_010281459.1			beta-glucoside-specific PTS transporter subunit IIABC
Pectobacterium brasiliense 1692	NZ_CP047495.1	56369	T	C	AG	TGCGGGTACTACGACCACCAC	TACG	WP_010281383.1:c.97A>G	WP_010281383.1:p.Thr33Ala	GT391_RS00195	WP_010281383.1			hypothetical protein
Pectobacterium brasiliense 1692	NZ_CP047495.1	1040053	T	C	AG	CAAGCTGGATACGAAACAGCT	TACG	WP_010284728.1:c.3067A>G	WP_010284728.1:p.Thr1023Ala	GT391_RS04615	WP_010284728.1			amino acid adenylation domain-containing protein
Pectobacterium brasiliense 1692	NZ_CP047495.1	1321609	T	C	AG	ACGAATACCGAAGAATGTTAT	GAAG			GT391_RS05855			GT391_RS05855			23S ribosomal RNA
Pectobacterium brasiliense 1692	NZ_CP047495.1	1321619	T	C	AG	GATGCAAACTACGAATACCGA	TACG			GT391_RS05855			GT391_RS05855			23S ribosomal RNA
Pectobacterium brasiliense 1692	NZ_CP047495.1	1469914	A	G	AG	TGGTTCTGCTACGCACGAAAC	TACG	WP_010286418.1:c.856A>G	WP_010286418.1:p.Thr286Ala	ghrB	WP_010286418.1			glyoxylate/hydroxypyruvate reductase GhrB
Pectobacterium brasiliense 1692	NZ_CP047495.1	1470830	A	G	AG	TGGTTCTGCTACGCACGAAAC	TACG	GT391_RS06540:c.91A>G	GT391_RS06540:p.Thr31Ala		GT391_RS06540			bifunctional glyoxylate/hydroxypyruvate reductase B
Pectobacterium brasiliense 1692	NZ_CP047495.1	1634405	A	G	AG	GCCGGGCGCTACGACCGTCCC	TACG	WP_005976672.1:c.202A>G	WP_005976672.1:p.Thr68Ala	dnaN	WP_005976672.1			DNA polymerase III subunit beta
Pectobacterium brasiliense 1692	NZ_CP047495.1	2798761	A	G	AG	GTACTCGGCTACGAACCGAGC	TACG			GT391_RS12480		GT391_RS12480			tRNA-Arg
Pectobacterium brasiliense 1692	NZ_CP047495.1	2798909	A	G	AG	GTACTCGGCTACGAACCGAGC	TACG			GT391_RS12485		GT391_RS12485			tRNA-Arg
Pectobacterium brasiliense 1692	NZ_CP047495.1	2799038	A	G	AG	GTACTCGGCTACGAACCGAGC	TACG			GT391_RS12490		GT391_RS12490			tRNA-Arg
Pectobacterium brasiliense 1692	NZ_CP047495.1	3043180	A	G	AG	CTTTGTTTTTACGAATGACTT	TACG	WP_010285610.1:c.223A>G	WP_010285610.1:p.Thr75Ala	galT	WP_010285610.1			galactose-1-phosphate uridylyltransferase
Pectobacterium brasiliense 1692	NZ_CP047495.1	3617347	T	C	AG	CGCCAGCTTTACGAACGCGTG	TACG	WP_010277227.1:c.71A>G	WP_010277227.1:p.Tyr24Cys	GT391_RS16190	WP_010277227.1			PLP-dependent aminotransferase family protein
Pectobacterium brasiliense 1692	NZ_CP047495.1	4014034	A	G	AG	ATAGACCCTTACGGAGGGATG	TACG	WP_010275047.1:c.482A>G	WP_010275047.1:p.Tyr161Cys	GT391_RS17960	WP_010275047.1			ATP-binding protein
Pectobacterium brasiliense 1692	NZ_CP047495.1	4431339	A	G	AG	TGGCTGCGCTACGCACGCAGT	TACG	WP_010276335.1:c.234A>G		GT391_RS19720	WP_010276335.1			3-deoxy-7-phosphoheptulonate synthase
Photorhabdus asymbiotica subsp. asymbiotica ATCC 43949	NC_012962.1	32233	T	C	AG	TCTCTGGTATATGGTCAGATG	TATG	WP_012776231.1:c.620A>G	WP_012776231.1:p.Tyr207Cys	atpD	WP_012776231.1			F0F1 ATP synthase subunit beta
Photorhabdus asymbiotica subsp. asymbiotica ATCC 43949	NC_012962.1	962108	T	C	AG	CTGGATATAAACGAGGAGTGA	AACG	WP_012777044.1:c.903A>G		mltD	WP_012777044.1			murein transglycosylase D
Photorhabdus asymbiotica subsp. asymbiotica ATCC 43949	NC_012962.1	1929565	A	G	AG	GCTATTGATTACGTCCAGAAC	TACG	WP_015833846.1:c.215A>G	WP_015833846.1:p.Tyr72Cys	acpP	WP_015833846.1			acyl carrier protein
Photorhabdus asymbiotica subsp. asymbiotica ATCC 43949	NC_012962.1	3782142	T	C	AG	GTACTCGGCTACGAACCGAGC	TACG			PAU_RS15900		PAU_RS15900			tRNA-Arg
Photorhabdus asymbiotica subsp. asymbiotica ATCC 43949	NC_012962.1	3782306	T	C	AG	GTACTCGGCTACGAACCGAGC	TACG			PAU_RS15905		PAU_RS15905			tRNA-Arg
Photorhabdus asymbiotica subsp. asymbiotica ATCC 43949	NC_012962.1	3782470	T	C	AG	GTACTCGGCTACGAACCGAGC	TACG			PAU_RS15910		PAU_RS15910			tRNA-Arg
Photorhabdus asymbiotica subsp. asymbiotica ATCC 43949	NC_012962.1	3782634	T	C	AG	GTACTCGGCTACGAACCGAGC	TACG			PAU_RS15915		PAU_RS15915			tRNA-Arg
Photorhabdus asymbiotica subsp. asymbiotica ATCC 43949	NC_012962.1	4025432	T	C	AG	TATGGTAAAAACCAGGAATTG	AACC	WP_015835540.1:c.1172A>G	WP_015835540.1:p.Asn391Ser	tig	WP_015835540.1			trigger factor
Photorhabdus asymbiotica subsp. asymbiotica ATCC 43949	NC_012962.1	4360388	T	C	AG	GAACGACCATAAACGTAGTGA	TAAA	WP_015835840.1:c.457A>G	WP_015835840.1:p.Lys153Glu	PAU_RS18625	WP_015835840.1			FxsA family protein
Photorhabdus asymbiotica subsp. asymbiotica ATCC 43949	NC_012962.1	4876143	T	C	AG	CTGAGCTGGTACGTCAAGATC	TACG	WP_015836282.1:c.339A>G		rplD	WP_015836282.1			50S ribosomal protein L4
Photorhabdus asymbiotica subsp. asymbiotica ATCC 43949	NC_012962.1	5030741	T	C	AG	TGTACAAAGAAGCTAAGATTA	AAGC	WP_010847629.1:c.153A>G		rpmG	WP_010847629.1			50S ribosomal protein L33
Photorhabdus laumondii subsp. laumondii TTO1	NC_005126.1	26403	T	C	AG	CAAAACAGTGATTTACAGCGA	GATT	WP_011144442.1:c.50A>G	WP_011144442.1:p.Asp17Gly	PLU_RS00135	WP_011144442.1			recombinase family protein
Photorhabdus laumondii subsp. laumondii TTO1	NC_005126.1	26411	T	C	AG	CAAATGACCAAAACAGTGATT	AAAA	WP_011144442.1:c.42A>G		PLU_RS00135	WP_011144442.1			recombinase family protein
Photorhabdus laumondii subsp. laumondii TTO1	NC_005126.1	35316	T	C	AG	ACCCATCTCCAGCGACGACTT	CAGC	WP_011144453.1:c.927A>G		atpD	WP_011144453.1			F0F1 ATP synthase subunit beta
Photorhabdus laumondii subsp. laumondii TTO1	NC_005126.1	278637	A	G	AG	CATAGTAAAAAGCCTTGTATT	AAGC	WP_011144661.1:c.40A>G	WP_011144661.1:p.Ser14Gly	PLU_RS01280	WP_011144661.1			molecular chaperone
Photorhabdus laumondii subsp. laumondii TTO1	NC_005126.1	606861	T	C	AG	GCTATCAGGTAAAAGTGGGTG	TAAA	WP_011144930.1:c.11658A>G		PLU_RS26330	WP_011144930.1			hemagglutinin repeat-containing protein
Photorhabdus laumondii subsp. laumondii TTO1	NC_005126.1	613982	T	C	AG	TTCACAAGGCAAAACCACGCT	CAAA	WP_011144930.1:c.4537A>G	WP_011144930.1:p.Lys1513Glu	PLU_RS26330	WP_011144930.1			hemagglutinin repeat-containing protein
Photorhabdus laumondii subsp. laumondii TTO1	NC_005126.1	730781	A	G	AG	TAAACGAGAGATTCAAAAACT	GATT	WP_011145013.1:c.27A>G		PLU_RS03135	WP_011145013.1			DUF5625 family protein
Photorhabdus laumondii subsp. laumondii TTO1	NC_005126.1	732736	A	G	AG	CAAAGGAGGGATAAGTTGTTC	GATA	WP_011145016.1:c.233A>G	WP_011145016.1:p.Asp78Gly	PLU_RS03150	WP_011145016.1			DUF5625 family protein
Photorhabdus laumondii subsp. laumondii TTO1	NC_005126.1	732749	A	G	AG	AGTTGTTCGGAAGTATTGATA	GAAG	WP_011145016.1:c.246A>G		PLU_RS03150	WP_011145016.1			DUF5625 family protein
Photorhabdus laumondii subsp. laumondii TTO1	NC_005126.1	734995	A	G	AG	CCCAGATGGCAGGTCTTGCCA	CAGG	WP_198408814.1:c.321A>G		PLU_RS03165	WP_198408814.1			S8 family serine peptidase
Photorhabdus laumondii subsp. laumondii TTO1	NC_005126.1	735412	A	G	AG	CCGCGGGCGAAAAAAAATTCA	AAAA	WP_198408814.1:c.738A>G		PLU_RS03165	WP_198408814.1			S8 family serine peptidase
Photorhabdus laumondii subsp. laumondii TTO1	NC_005126.1	735559	A	G	AG	GCGAACTCAAAACACTGGCGG	AAAC	WP_198408814.1:c.885A>G		PLU_RS03165	WP_198408814.1			S8 family serine peptidase
Photorhabdus laumondii subsp. laumondii TTO1	NC_005126.1	735613	A	G	AG	CGAACAAAACAGACGTCCGTG	CAGA	WP_198408814.1:c.939A>G		PLU_RS03165	WP_198408814.1			S8 family serine peptidase
Photorhabdus laumondii subsp. laumondii TTO1	NC_005126.1	735818	A	G	AG	TGAAACCTTAAATGCGGAGCA	AAAT	WP_198408814.1:c.1144A>G	WP_198408814.1:p.Asn382Asp	PLU_RS03165	WP_198408814.1			S8 family serine peptidase
Photorhabdus laumondii subsp. laumondii TTO1	NC_005126.1	735825	A	G	AG	TTAAATGCGGAGCAACTGGGA	GAGC	WP_198408814.1:c.1151A>G	WP_198408814.1:p.Glu384Gly	PLU_RS03165	WP_198408814.1			S8 family serine peptidase
Photorhabdus laumondii subsp. laumondii TTO1	NC_005126.1	735835	A	G	AG	AGCAACTGGGAGTCAGCAATC	GAGT	WP_198408814.1:c.1161A>G		PLU_RS03165	WP_198408814.1			S8 family serine peptidase
Photorhabdus laumondii subsp. laumondii TTO1	NC_005126.1	736084	A	G	AG	CCGAAGGCGGAAGCGGCAACG	GAAG	WP_198408814.1:c.1410A>G		PLU_RS03165	WP_198408814.1			S8 family serine peptidase
Photorhabdus laumondii subsp. laumondii TTO1	NC_005126.1	736513	A	G	AG	AAAATATCCAAAAACTCAATT	AAAA	WP_198408814.1:c.1839A>G		PLU_RS03165	WP_198408814.1			S8 family serine peptidase
Photorhabdus laumondii subsp. laumondii TTO1	NC_005126.1	736685	A	G	AG	CAGTCAGGGTACCCTGCGCAT	TACC	WP_198408814.1:c.2011A>G	WP_198408814.1:p.Thr671Ala	PLU_RS03165	WP_198408814.1			S8 family serine peptidase
Photorhabdus laumondii subsp. laumondii TTO1	NC_005126.1	738433	A	G	AG	CCAACCGCGCAGTGTTGGATG	CAGT	WP_198408814.1:c.3759A>G		PLU_RS03165	WP_198408814.1			S8 family serine peptidase
Photorhabdus laumondii subsp. laumondii TTO1	NC_005126.1	738559	A	G	AG	CAGCGTTGACAATAAAGAATC	CAAT	WP_198408814.1:c.3885A>G		PLU_RS03165	WP_198408814.1			S8 family serine peptidase
Photorhabdus laumondii subsp. laumondii TTO1	NC_005126.1	738973	A	G	AG	CGCTCCAGCCACAAGAAGGCT	CACA	WP_198408814.1:c.4299A>G		PLU_RS03165	WP_198408814.1			S8 family serine peptidase
Photorhabdus laumondii subsp. laumondii TTO1	NC_005126.1	739264	A	G	AG	ACGGTCTGTCACAAATTCATG	CACA	WP_198408814.1:c.4590A>G		PLU_RS03165	WP_198408814.1			S8 family serine peptidase
Photorhabdus laumondii subsp. laumondii TTO1	NC_005126.1	740159	A	G	AG	TAACCATATCATGACCAGCGG	CATG	WP_198408814.1:c.5485A>G	WP_198408814.1:p.Met1829Val	PLU_RS03165	WP_198408814.1			S8 family serine peptidase
Photorhabdus laumondii subsp. laumondii TTO1	NC_005126.1	740185	A	G	AG	TGTCGAAAGTAAAAGTCGGGG	TAAA	WP_198408814.1:c.5511A>G		PLU_RS03165	WP_198408814.1			S8 family serine peptidase
Photorhabdus laumondii subsp. laumondii TTO1	NC_005126.1	740376	A	G	AG	ATTGGCAGCAAGCAGGAGGTA	AAGC	WP_198408814.1:c.5702A>G	WP_198408814.1:p.Lys1901Arg	PLU_RS03165	WP_198408814.1			S8 family serine peptidase
Photorhabdus laumondii subsp. laumondii TTO1	NC_005126.1	992667	A	G	AG	GTAAGCATGTACTGATTGTGG	TACT	WP_011145232.1:c.285A>G		hpt	WP_011145232.1			hypoxanthine phosphoribosyltransferase
Photorhabdus laumondii subsp. laumondii TTO1	NC_005126.1	1058384	T	C	AG	AATATTGCAGAGGTAAGGGGT	GAGG	WP_011145283.1:c.654A>G		PLU_RS04575	WP_011145283.1			PAS and helix-turn-helix domain-containing protein
Photorhabdus laumondii subsp. laumondii TTO1	NC_005126.1	1059420	T	C	AG	CAGATAGAGAATTCGATATAG	AATT	WP_011145284.1:c.501A>G		PLU_RS04580	WP_011145284.1			PAS domain-containing protein
Photorhabdus laumondii subsp. laumondii TTO1	NC_005126.1	1061369	T	C	AG	GAAAATAGGGATAAATTCATT	GATA	WP_011145286.1:c.619A>G	WP_011145286.1:p.Ile207Val	PLU_RS04590	WP_011145286.1			PAS and helix-turn-helix domain-containing protein
Photorhabdus laumondii subsp. laumondii TTO1	NC_005126.1	1061652	T	C	AG	AAATAATCCAACCATTCCTGG	AACC	WP_011145286.1:c.336A>G		PLU_RS04590	WP_011145286.1			PAS and helix-turn-helix domain-containing protein
Photorhabdus laumondii subsp. laumondii TTO1	NC_005126.1	1166217	T	C	AG	GAACAGGCTTACGAAGCGGTT	TACG	WP_011145345.1:c.314A>G	WP_011145345.1:p.Tyr105Cys	hpaI	WP_011145345.1			4-hydroxy-2-oxoheptanedioate aldolase
Photorhabdus laumondii subsp. laumondii TTO1	NC_005126.1	1333013	T	C	AG	GACACTTCCCACCGCAATAAA	CACC	WP_011145476.1:c.3590A>G	WP_011145476.1:p.His1197Arg	PLU_RS05680	WP_011145476.1			hemagglutinin repeat-containing protein
Photorhabdus laumondii subsp. laumondii TTO1	NC_005126.1	1333554	T	C	AG	GCATCTTGACACTCACAATCT	CACT	WP_011145476.1:c.3049A>G	WP_011145476.1:p.Thr1017Ala	PLU_RS05680	WP_011145476.1			hemagglutinin repeat-containing protein
Photorhabdus laumondii subsp. laumondii TTO1	NC_005126.1	1334678	T	C	AG	ACCACCCGGAAGCTGGATAAC	AAGC	WP_011145476.1:c.1925A>G	WP_011145476.1:p.Lys642Arg	PLU_RS05680	WP_011145476.1			hemagglutinin repeat-containing protein
Photorhabdus laumondii subsp. laumondii TTO1	NC_005126.1	1336090	T	C	AG	CCGGGCATAAAGCCGAGGTGA	AAGC	WP_011145476.1:c.513A>G		PLU_RS05680	WP_011145476.1			hemagglutinin repeat-containing protein
Photorhabdus laumondii subsp. laumondii TTO1	NC_005126.1	1449250	A	G	AG	GTACTCGGCTACGAACCGAGC	TACG			PLU_RS06190		PLU_RS06190			tRNA-Arg
Photorhabdus laumondii subsp. laumondii TTO1	NC_005126.1	1449414	A	G	AG	GTACTCGGCTACGAACCGAGC	TACG			PLU_RS06195		PLU_RS06195			tRNA-Arg
Photorhabdus laumondii subsp. laumondii TTO1	NC_005126.1	1449577	A	G	AG	GTACTCGGCTACGAACCGAGC	TACG			PLU_RS06200		PLU_RS06200			tRNA-Arg
Photorhabdus laumondii subsp. laumondii TTO1	NC_005126.1	1474969	A	G	AG	GGGGAAACCCAGTGCAATGCG	CAGT			PLU_RS06320			PLU_RS06320			23S ribosomal RNA
Photorhabdus laumondii subsp. laumondii TTO1	NC_005126.1	1631917	T	C	AG	TGGTTTGAACATCTCGGCCAA	CATC	WP_011145675.1:c.6775A>G	WP_011145675.1:p.Ile2259Val	PLU_RS06825	WP_011145675.1			hemagglutinin repeat-containing protein
Photorhabdus laumondii subsp. laumondii TTO1	NC_005126.1	1631919	T	C	AG	ACTGGTTTGAACATCTCGGCC	AACA	WP_011145675.1:c.6773A>G	WP_011145675.1:p.Asn2258Ser	PLU_RS06825	WP_011145675.1			hemagglutinin repeat-containing protein
Photorhabdus laumondii subsp. laumondii TTO1	NC_005126.1	1632120	T	C	AG	AAAGGGGATGACAAAGGCGCA	GACA	WP_011145675.1:c.6572A>G	WP_011145675.1:p.Asp2191Gly	PLU_RS06825	WP_011145675.1			hemagglutinin repeat-containing protein
Photorhabdus laumondii subsp. laumondii TTO1	NC_005126.1	1632215	T	C	AG	ACGGTCGGCAATCTTCCCGTT	AATC	WP_011145675.1:c.6477A>G		PLU_RS06825	WP_011145675.1			hemagglutinin repeat-containing protein
Photorhabdus laumondii subsp. laumondii TTO1	NC_005126.1	1632458	T	C	AG	CAAAAACCGAACAAAAACAGA	AACA	WP_011145675.1:c.6234A>G		PLU_RS06825	WP_011145675.1			hemagglutinin repeat-containing protein
Photorhabdus laumondii subsp. laumondii TTO1	NC_005126.1	1635778	T	C	AG	GGCGGTGGGCAACACCGTGTT	CAAC	WP_011145675.1:c.2914A>G	WP_011145675.1:p.Asn972Asp	PLU_RS06825	WP_011145675.1			hemagglutinin repeat-containing protein
Photorhabdus laumondii subsp. laumondii TTO1	NC_005126.1	1636997	T	C	AG	ACAACCAGGGAACGGTGCAAC	GAAC	WP_011145675.1:c.1695A>G		PLU_RS06825	WP_011145675.1			hemagglutinin repeat-containing protein
Photorhabdus laumondii subsp. laumondii TTO1	NC_005126.1	1637123	T	C	AG	ATAACCGTGAAGGGACAGTGT	AAGG	WP_011145675.1:c.1569A>G		PLU_RS06825	WP_011145675.1			hemagglutinin repeat-containing protein
Photorhabdus laumondii subsp. laumondii TTO1	NC_005126.1	1637155	T	C	AG	CGGTGAACTGACGCTCCATAC	GACG	WP_011145675.1:c.1537A>G	WP_011145675.1:p.Thr513Ala	PLU_RS06825	WP_011145675.1			hemagglutinin repeat-containing protein
Photorhabdus laumondii subsp. laumondii TTO1	NC_005126.1	1638092	T	C	AG	TCACTACCGGACAAGCGCTGA	GACA	WP_011145675.1:c.600A>G		PLU_RS06825	WP_011145675.1			hemagglutinin repeat-containing protein
Photorhabdus laumondii subsp. laumondii TTO1	NC_005126.1	1639223	T	C	AG	CACAACCGGCACCGGAAGAGT	CACC	WP_011145676.1:c.1182A>G		PLU_RS06830	WP_011145676.1			ShlB/FhaC/HecB family hemolysin secretion/activation protein
Photorhabdus laumondii subsp. laumondii TTO1	NC_005126.1	1639232	T	C	AG	GGTTTGGCGCACAACCGGCAC	CACA	WP_011145676.1:c.1173A>G		PLU_RS06830	WP_011145676.1			ShlB/FhaC/HecB family hemolysin secretion/activation protein
Photorhabdus laumondii subsp. laumondii TTO1	NC_005126.1	1639256	T	C	AG	TGACTTATCAACAGGGCATGC	AACA	WP_011145676.1:c.1149A>G		PLU_RS06830	WP_011145676.1			ShlB/FhaC/HecB family hemolysin secretion/activation protein
Photorhabdus laumondii subsp. laumondii TTO1	NC_005126.1	1639856	T	C	AG	AGCAGGGATTAGAAAATCTGC	TAGA	WP_011145676.1:c.549A>G		PLU_RS06830	WP_011145676.1			ShlB/FhaC/HecB family hemolysin secretion/activation protein
Photorhabdus laumondii subsp. laumondii TTO1	NC_005126.1	1793704	A	G	AG	CTGCCGGGCAAGCAGTACTTC	AAGC	WP_011145797.1:c.1040A>G	WP_011145797.1:p.Lys347Arg	PLU_RS07555	WP_011145797.1			DUF3396 domain-containing protein
Photorhabdus laumondii subsp. laumondii TTO1	NC_005126.1	2033315	T	C	AG	CCGTGAATGTACAATCTTGGG	TACA	WP_011145984.1:c.669A>G		PLU_RS08545	WP_011145984.1			phage baseplate assembly protein V
Photorhabdus laumondii subsp. laumondii TTO1	NC_005126.1	2033319	T	C	AG	AAAACCGTGAATGTACAATCT	AATG	WP_011145984.1:c.665A>G	WP_011145984.1:p.Asn222Ser	PLU_RS08545	WP_011145984.1			phage baseplate assembly protein V
Photorhabdus laumondii subsp. laumondii TTO1	NC_005126.1	2033543	T	C	AG	CGGTGCATGAACAAATGGTGC	AACA	WP_011145984.1:c.441A>G		PLU_RS08545	WP_011145984.1			phage baseplate assembly protein V
Photorhabdus laumondii subsp. laumondii TTO1	NC_005126.1	2071053	A	G	AG	AGGGCAGAGGACAGAAGGCAG	GACA	pilV:c.*1A>G
Photorhabdus laumondii subsp. laumondii TTO1	NC_005126.1	2433425	A	G	AG	GGAGTTCAGCACCAGCTATTA	CACC	WP_011146312.1:c.2770A>G	WP_011146312.1:p.Thr924Ala	PLU_RS10270	WP_011146312.1			inverse autotransporter beta-barrel domain-containing protein
Photorhabdus laumondii subsp. laumondii TTO1	NC_005126.1	2433560	A	G	AG	TCAACCGGTCAACATTGACTG	CAAC	WP_011146312.1:c.2905A>G	WP_011146312.1:p.Asn969Asp	PLU_RS10270	WP_011146312.1			inverse autotransporter beta-barrel domain-containing protein
Photorhabdus laumondii subsp. laumondii TTO1	NC_005126.1	2433677	A	G	AG	GGCGGCGGTGAAGGATGTGCA	GAAG	WP_011146312.1:c.3022A>G	WP_011146312.1:p.Lys1008Glu	PLU_RS10270	WP_011146312.1			inverse autotransporter beta-barrel domain-containing protein
Photorhabdus laumondii subsp. laumondii TTO1	NC_005126.1	2433949	A	G	AG	TGACGAAACAAAGCAATCCGG	AAAG	WP_011146312.1:c.3294A>G		PLU_RS10270	WP_011146312.1			inverse autotransporter beta-barrel domain-containing protein
Photorhabdus laumondii subsp. laumondii TTO1	NC_005126.1	2434054	A	G	AG	CGAACCCGTCATGGGTCGATG	CATG	WP_011146312.1:c.3399A>G		PLU_RS10270	WP_011146312.1			inverse autotransporter beta-barrel domain-containing protein
Photorhabdus laumondii subsp. laumondii TTO1	NC_005126.1	2434225	A	G	AG	TAGCGGATAAACCGATCGACA	AACC	WP_011146312.1:c.3570A>G		PLU_RS10270	WP_011146312.1			inverse autotransporter beta-barrel domain-containing protein
Photorhabdus laumondii subsp. laumondii TTO1	NC_005126.1	3142868	T	C	AG	ATGCTGTGCCAGCTATTGTGC	CAGC	WP_011146892.1:c.30807A>G		PLU_RS13235	WP_011146892.1			non-ribosomal peptide synthetase
Photorhabdus laumondii subsp. laumondii TTO1	NC_005126.1	3409637	T	C	AG	GTCGCTACAGACTCAGAGAAA	GACT	WP_011147093.1:c.521A>G	WP_011147093.1:p.Asp174Gly	PLU_RS14260	WP_011147093.1			tail fiber assembly protein
Photorhabdus laumondii subsp. laumondii TTO1	NC_005126.1	3409669	T	C	AG	TCTCTTTGCTACAAGACTCTG	TACA	WP_011147093.1:c.489A>G		PLU_RS14260	WP_011147093.1			tail fiber assembly protein
Photorhabdus laumondii subsp. laumondii TTO1	NC_005126.1	3409786	T	C	AG	ATTTCGACACATGGAACGGTA	CATG	WP_011147093.1:c.372A>G		PLU_RS14260	WP_011147093.1			tail fiber assembly protein
Photorhabdus laumondii subsp. laumondii TTO1	NC_005126.1	3460576	T	C	AG	CAAAAGAAGAATTGCAGCAGT	AATT	WP_011147175.1:c.216A>G		PLU_RS14690	WP_011147175.1			tail fiber assembly protein
Photorhabdus laumondii subsp. laumondii TTO1	NC_005126.1	3460583	T	C	AG	CCACCAACAAAAGAAGAATTG	AAAG	WP_011147175.1:c.209A>G	WP_011147175.1:p.Lys70Arg	PLU_RS14690	WP_011147175.1			tail fiber assembly protein
Photorhabdus laumondii subsp. laumondii TTO1	NC_005126.1	3514784	A	G	AG	CGATAATGGCACGTGAGGCTA	CACG	PLU_RS14985:c.135A>G			PLU_RS14985			type II toxin-antitoxin system HicB family antitoxin
Photorhabdus laumondii subsp. laumondii TTO1	NC_005126.1	3524825	T	C	AG	GGCAATAAAGAACAGTGAGAT	GAAC	WP_011147241.1:c.415A>G	WP_011147241.1:p.Asn139Asp	PLU_RS15035	WP_011147241.1			tail fiber assembly protein
Photorhabdus laumondii subsp. laumondii TTO1	NC_005126.1	3524909	T	C	AG	TGAACTACCCAAAACCCTGAC	CAAA	WP_011147241.1:c.331A>G	WP_011147241.1:p.Lys111Glu	PLU_RS15035	WP_011147241.1			tail fiber assembly protein
Photorhabdus laumondii subsp. laumondii TTO1	NC_005126.1	3526004	T	C	AG	TTGGTTTAACAGAAACCGTGG	CAGA	WP_011147242.1:c.672A>G		PLU_RS24620	WP_011147242.1			phage tail protein
Photorhabdus laumondii subsp. laumondii TTO1	NC_005126.1	3526007	T	C	AG	ACCTTGGTTTAACAGAAACCG	TAAC	WP_011147242.1:c.669A>G		PLU_RS24620	WP_011147242.1			phage tail protein
Photorhabdus laumondii subsp. laumondii TTO1	NC_005126.1	3815679	T	C	AG	CGTCGGATCGACGACCCCGGT	GACG	WP_011147431.1:c.2167A>G	WP_011147431.1:p.Thr723Ala	PLU_RS16070	WP_011147431.1			DUF2235 domain-containing protein
Photorhabdus laumondii subsp. laumondii TTO1	NC_005126.1	3815701	T	C	AG	CCCTGACGATAGCCGGCAATG	TAGC	WP_011147431.1:c.2145A>G	WP_011147431.1:p.Ile715Met	PLU_RS16070	WP_011147431.1			DUF2235 domain-containing protein
Photorhabdus laumondii subsp. laumondii TTO1	NC_005126.1	3815951	T	C	AG	GTTAAGGAATATCAGCAAATG	TATC	WP_011147431.1:c.1895A>G	WP_011147431.1:p.Tyr632Cys	PLU_RS16070	WP_011147431.1			DUF2235 domain-containing protein
Photorhabdus laumondii subsp. laumondii TTO1	NC_005126.1	3815991	T	C	AG	CGCATACCACATGCTCTATAT	CATG	WP_011147431.1:c.1855A>G	WP_011147431.1:p.Met619Val	PLU_RS16070	WP_011147431.1			DUF2235 domain-containing protein
Photorhabdus laumondii subsp. laumondii TTO1	NC_005126.1	3816076	T	C	AG	GAGAAGCGGCAGCGGAATTTG	CAGC	WP_011147431.1:c.1770A>G		PLU_RS16070	WP_011147431.1			DUF2235 domain-containing protein
Photorhabdus laumondii subsp. laumondii TTO1	NC_005126.1	3816085	T	C	AG	ACCAGTTGCGAGAAGCGGCAG	GAGA	WP_011147431.1:c.1761A>G		PLU_RS16070	WP_011147431.1			DUF2235 domain-containing protein
Photorhabdus laumondii subsp. laumondii TTO1	NC_005126.1	3818267	T	C	AG	ACAGGCAGGCATCATTATCGC	CATC	WP_011147432.1:c.79A>G	WP_011147432.1:p.Ile27Val	PLU_RS16075	WP_011147432.1			DUF3304 domain-containing protein
Photorhabdus laumondii subsp. laumondii TTO1	NC_005126.1	3818286	T	C	AG	CCTGTAGCCAATTTCCGGCAC	AATT	WP_011147432.1:c.60A>G		PLU_RS16075	WP_011147432.1			DUF3304 domain-containing protein
Photorhabdus laumondii subsp. laumondii TTO1	NC_005126.1	3818304	T	C	AG	TATGCCTGCTACTGGTCGCCT	TACT	WP_011147432.1:c.42A>G		PLU_RS16075	WP_011147432.1			DUF3304 domain-containing protein
Photorhabdus laumondii subsp. laumondii TTO1	NC_005126.1	3832834	T	C	AG	GCCTGATACGAGACAAAGCCG	GAGA	WP_165828660.1:c.1374A>G		PLU_RS16120	WP_165828660.1			type VI secretion protein VasK
Photorhabdus laumondii subsp. laumondii TTO1	NC_005126.1	3839366	T	C	AG	AGCATAGCCAAGTAGTGCCGG	AAGT	WP_011147448.1:c.345A>G		PLU_RS16150	WP_011147448.1			DUF3304 domain-containing protein
Photorhabdus laumondii subsp. laumondii TTO1	NC_005126.1	3847729	T	C	AG	CTGAACAAGGACGGGCATTAT	GACG	WP_011147452.1:c.399A>G		PLU_RS16170	WP_011147452.1			hypothetical protein
Photorhabdus laumondii subsp. laumondii TTO1	NC_005126.1	3848083	T	C	AG	AAGTCGTGGCACCTTTGCGTT	CACC	WP_011147452.1:c.45A>G		PLU_RS16170	WP_011147452.1			hypothetical protein
Photorhabdus laumondii subsp. laumondii TTO1	NC_005126.1	4091138	T	C	AG	AAATATCACGAGATCATTAGG	GAGA	WP_109791737.1:c.1588A>G	WP_109791737.1:p.Arg530Gly	PLU_RS24635	WP_109791737.1			phage tail protein
Photorhabdus laumondii subsp. laumondii TTO1	NC_005126.1	4129262	T	C	AG	TCATATCTCTACGTAAGATTG	TACG	WP_011147710.1:c.885A>G		PLU_RS17500	WP_011147710.1			cyclic peptide export ABC transporter
Photorhabdus laumondii subsp. laumondii TTO1	NC_005126.1	4179042	T	C	AG	AGCATGCCGAAAAGCATGCCG	AAAA	WP_041380271.1:c.64A>G	WP_041380271.1:p.Lys22Glu	PLU_RS17580	WP_041380271.1			hypothetical protein
Photorhabdus laumondii subsp. laumondii TTO1	NC_005126.1	4179345	T	C	AG	GAAAGGTGAAAAGAAAGGTGA	AAAG	WP_011147726.1:c.871A>G	WP_011147726.1:p.Lys291Glu	PLU_RS17585	WP_011147726.1			ISNCY-like element ISPlu15 family transposase
Photorhabdus laumondii subsp. laumondii TTO1	NC_005126.1	4376368	T	C	AG	ACCGGTCTGAACGTCTCGGCC	AACG	WP_011147862.1:c.6773A>G	WP_011147862.1:p.Asn2258Ser	PLU_RS18440	WP_011147862.1			hemagglutinin repeat-containing protein
Photorhabdus laumondii subsp. laumondii TTO1	NC_005126.1	4376391	T	C	AG	GCCTGACCGCAGGGCCGGGGG	CAGG	WP_011147862.1:c.6750A>G		PLU_RS18440	WP_011147862.1			hemagglutinin repeat-containing protein
Photorhabdus laumondii subsp. laumondii TTO1	NC_005126.1	4378272	T	C	AG	CGCAGTTTAAAGCGCTGATGG	AAGC	WP_011147862.1:c.4869A>G		PLU_RS18440	WP_011147862.1			hemagglutinin repeat-containing protein
Photorhabdus laumondii subsp. laumondii TTO1	NC_005126.1	4476902	T	C	AG	AAGGCCGAGAAGAAGGCCGAG	AAGA	WP_011147950.1:c.816A>G		PLU_RS18920	WP_011147950.1			Rpn family recombination-promoting nuclease/putative transposase
Photorhabdus laumondii subsp. laumondii TTO1	NC_005126.1	4477115	T	C	AG	TCTTGAATGCAGGGTATAATA	CAGG	WP_011147950.1:c.603A>G		PLU_RS18920	WP_011147950.1			Rpn family recombination-promoting nuclease/putative transposase
Photorhabdus laumondii subsp. laumondii TTO1	NC_005126.1	4549707	A	G	AG	ATTGGCGTCTACGCAACGTTA	TACG	WP_011148012.1:c.566A>G	WP_011148012.1:p.Tyr189Cys	ampG	WP_011148012.1			muropeptide MFS transporter AmpG
Photorhabdus laumondii subsp. laumondii TTO1	NC_005126.1	4736315	T	C	AG	GCAAGAAATCATCGCGCCCGT	CATC	WP_011148177.1:c.1444A>G	WP_011148177.1:p.Ile482Val	PLU_RS20050	WP_011148177.1			hypothetical protein
Photorhabdus laumondii subsp. laumondii TTO1	NC_005126.1	4925216	T	C	AG	TAGAAGAGGCACCCTACTACG	CACC	WP_011148311.1:c.639A>G		PLU_RS20815	WP_011148311.1			hypothetical protein
Photorhabdus laumondii subsp. laumondii TTO1	NC_005126.1	4925329	T	C	AG	TCAGGCGACGATAGAGAACCT	GATA	WP_011148311.1:c.526A>G	WP_011148311.1:p.Ile176Val	PLU_RS20815	WP_011148311.1			hypothetical protein
Photorhabdus laumondii subsp. laumondii TTO1	NC_005126.1	4925408	T	C	AG	ACCGCGAAGCACGGGAAAGGC	CACG	WP_011148311.1:c.447A>G		PLU_RS20815	WP_011148311.1			hypothetical protein
Photorhabdus laumondii subsp. laumondii TTO1	NC_005126.1	4925509	T	C	AG	GGAATTTATTACGCTAAGGGA	TACG	WP_011148311.1:c.346A>G	WP_011148311.1:p.Thr116Ala	PLU_RS20815	WP_011148311.1			hypothetical protein
Photorhabdus laumondii subsp. laumondii TTO1	NC_005126.1	4925681	T	C	AG	AGGGATTTTTATATGTCTATT	TATA	WP_011148311.1:c.174A>G		PLU_RS20815	WP_011148311.1			hypothetical protein
Photorhabdus laumondii subsp. laumondii TTO1	NC_005126.1	4935936	T	C	AG	GGGCGATGTTACACAGTGACC	TACA	WP_011148321.1:c.1617A>G		PLU_RS20860	WP_011148321.1			hypothetical protein
Photorhabdus laumondii subsp. laumondii TTO1	NC_005126.1	4936170	T	C	AG	CGCTGTCACCAGAAAATATTG	CAGA	WP_011148321.1:c.1383A>G		PLU_RS20860	WP_011148321.1			hypothetical protein
Photorhabdus laumondii subsp. laumondii TTO1	NC_005126.1	4936173	T	C	AG	CTGCGCTGTCACCAGAAAATA	CACC	WP_011148321.1:c.1380A>G		PLU_RS20860	WP_011148321.1			hypothetical protein
Photorhabdus laumondii subsp. laumondii TTO1	NC_005126.1	4936541	T	C	AG	GGGTTTGTCAATTCAGGAGTG	AATT	WP_011148321.1:c.1012A>G	WP_011148321.1:p.Ile338Val	PLU_RS20860	WP_011148321.1			hypothetical protein
Photorhabdus laumondii subsp. laumondii TTO1	NC_005126.1	4936740	T	C	AG	ATCCGATAGGAATAGCGCATG	GAAT	WP_011148321.1:c.813A>G		PLU_RS20860	WP_011148321.1			hypothetical protein
Photorhabdus laumondii subsp. laumondii TTO1	NC_005126.1	4936917	T	C	AG	CATTAGAAGAAGCGCCCTACT	AAGC	WP_011148321.1:c.636A>G		PLU_RS20860	WP_011148321.1			hypothetical protein
Photorhabdus laumondii subsp. laumondii TTO1	NC_005126.1	4938357	T	C	AG	AAGCATCATCATTTCGAATCC	CATT	WP_011148322.1:c.236A>G	WP_011148322.1:p.His79Arg	PLU_RS20865	WP_011148322.1			DUF4123 domain-containing protein
Photorhabdus laumondii subsp. laumondii TTO1	NC_005126.1	4938852	T	C	AG	AGGCGCTGACACTGGCAAGTC	CACT	WP_011148323.1:c.2130A>G		vgrG	WP_011148323.1			type VI secretion system tip protein VgrG
Photorhabdus laumondii subsp. laumondii TTO1	NC_005126.1	4938879	T	C	AG	CTGACGCGATAGAGGTGCTGG	TAGA	WP_011148323.1:c.2103A>G	WP_011148323.1:p.Ile701Met	vgrG	WP_011148323.1			type VI secretion system tip protein VgrG
Photorhabdus laumondii subsp. laumondii TTO1	NC_005126.1	4939283	T	C	AG	CGATCAGCAGATTAAAGCCTC	GATT	WP_011148323.1:c.1699A>G	WP_011148323.1:p.Ile567Val	vgrG	WP_011148323.1			type VI secretion system tip protein VgrG
Photorhabdus laumondii subsp. laumondii TTO1	NC_005126.1	4939311	T	C	AG	GGGCCGGGAAAGGGCTGTTTA	AAGG	WP_011148323.1:c.1671A>G		vgrG	WP_011148323.1			type VI secretion system tip protein VgrG
Photorhabdus laumondii subsp. laumondii TTO1	NC_005126.1	4939815	T	C	AG	TTGCCGGCACAGTTCCGGCGC	CAGT	WP_011148323.1:c.1167A>G		vgrG	WP_011148323.1			type VI secretion system tip protein VgrG
Photorhabdus laumondii subsp. laumondii TTO1	NC_005126.1	4940088	T	C	AG	CGGAAACCGCAGGATTTTATG	CAGG	WP_011148323.1:c.894A>G		vgrG	WP_011148323.1			type VI secretion system tip protein VgrG
Photorhabdus laumondii subsp. laumondii TTO1	NC_005126.1	4940124	T	C	AG	ACTTTCTTGAAAAGGGAGAAC	AAAA	WP_011148323.1:c.858A>G		vgrG	WP_011148323.1			type VI secretion system tip protein VgrG
Photorhabdus laumondii subsp. laumondii TTO1	NC_005126.1	4959003	T	C	AG	AAGGCCGAGAAGAAGGTCGAG	AAGA	WP_011148335.1:c.816A>G		PLU_RS20940	WP_011148335.1			Rpn family recombination-promoting nuclease/putative transposase
Photorhabdus laumondii subsp. laumondii TTO1	NC_005126.1	5345899	T	C	AG	ATTGCACACTACGAATTGCGT	TACG	WP_011148653.1:c.1103A>G	WP_011148653.1:p.Tyr368Cys	hflX	WP_011148653.1			GTPase HflX
Photorhabdus laumondii subsp. laumondii TTO1	NC_005126.1	5374507	A	G	AG	TTGAAAATCAAGATCATATCA	AAGA	WP_011148681.1:c.657A>G		PLU_RS22770	WP_011148681.1			immunity 52 family protein
Photorhabdus laumondii subsp. laumondii TTO1	NC_005126.1	5562584	A	G	AG	CAACGGAAACACAGACATCAT	CACA	WP_011148849.1:c.227A>G	WP_011148849.1:p.His76Arg	PLU_RS23735	WP_011148849.1			type II toxin-antitoxin system ParD family antitoxin
Photorhabdus laumondii subsp. laumondii TTO1	NC_005126.1	5562715	A	G	AG	TTTTTGACACACTAGCTGAGA	CACT	WP_011148850.1:c.123A>G		PLU_RS23740	WP_011148850.1			type II toxin-antitoxin system RelE/ParE family toxin
Pseudoalteromonas haloplanktis TAC125	NC_007481.1	426486	A	G	AG	GTTGCAGGCTAAAACTACCCA	TAAA	WP_011327121.1:c.73A>G	WP_011327121.1:p.Lys25Glu	PSHA_RS02030	WP_011327121.1			IS66 family transposase
Pseudoalteromonas haloplanktis TAC125	NC_007481.1	426492	A	G	AG	GGCTAAAACTACCCAAGAGTT	TACC	WP_011327121.1:c.79A>G	WP_011327121.1:p.Thr27Ala	PSHA_RS02030	WP_011327121.1			IS66 family transposase
Pseudoalteromonas haloplanktis TAC125	NC_007481.1	426621	A	G	AG	CCCGGGGGCGAGGGAAACCTT	GAGG	WP_011327121.1:c.208A>G	WP_011327121.1:p.Arg70Gly	PSHA_RS02030	WP_011327121.1			IS66 family transposase
Pseudoalteromonas haloplanktis TAC125	NC_007481.1	426641	A	G	AG	TCAATGAAGCAGAAGAAATCA	CAGA	WP_011327121.1:c.228A>G		PSHA_RS02030	WP_011327121.1			IS66 family transposase
Pseudoalteromonas haloplanktis TAC125	NC_007481.1	426697	A	G	AG	GATAGTCACAATAAGATCACA	AATA	WP_011327121.1:c.284A>G	WP_011327121.1:p.Asn95Ser	PSHA_RS02030	WP_011327121.1			IS66 family transposase
Pseudoalteromonas haloplanktis TAC125	NC_007481.1	426702	A	G	AG	TCACAATAAGATCACAATTAA	GATC	WP_011327121.1:c.289A>G	WP_011327121.1:p.Ile97Val	PSHA_RS02030	WP_011327121.1			IS66 family transposase
Pseudoalteromonas haloplanktis TAC125	NC_007481.1	426834	A	G	AG	AATTGGTGAAACTCGTAGCGA	AACT	WP_011327121.1:c.421A>G	WP_011327121.1:p.Thr141Ala	PSHA_RS02030	WP_011327121.1			IS66 family transposase
Pseudoalteromonas haloplanktis TAC125	NC_007481.1	426913	A	G	AG	GCTTGTAAAAAGTGTGAGCAA	AAGT	WP_011327121.1:c.500A>G	WP_011327121.1:p.Lys167Arg	PSHA_RS02030	WP_011327121.1			IS66 family transposase
Pseudoalteromonas haloplanktis TAC125	NC_007481.1	427001	A	G	AG	CCAGTAGTTTACAGAGTCAAA	TACA	WP_011327121.1:c.588A>G		PSHA_RS02030	WP_011327121.1			IS66 family transposase
Pseudoalteromonas haloplanktis TAC125	NC_007481.1	427394	A	G	AG	GTTATGCAGCATACGGAAAAA	CATA	WP_011327121.1:c.981A>G		PSHA_RS02030	WP_011327121.1			IS66 family transposase
Pseudoalteromonas haloplanktis TAC125	NC_007481.1	534885	A	G	AG	GTACTCGGCTACGAACCGAGC	TACG			PSHA_RS02525		PSHA_RS02525			tRNA-Arg
Pseudoalteromonas haloplanktis TAC125	NC_007481.1	535064	A	G	AG	GTACTCGGCTACGAACCGAGC	TACG			PSHA_RS02530		PSHA_RS02530			tRNA-Arg
Pseudoalteromonas haloplanktis TAC125	NC_007481.1	535288	A	G	AG	GTACTCGGCTACGAACCGAGC	TACG			PSHA_RS02535		PSHA_RS02535			tRNA-Arg
Pseudoalteromonas haloplanktis TAC125	NC_007481.1	535479	A	G	AG	GTACTCGGCTACGAACCGAGC	TACG			PSHA_RS02540		PSHA_RS02540			tRNA-Arg
Pseudoalteromonas marina ECSMB14103	NZ_CP023558.1	604913	A	G	AG	GTACCTGGCTACGAACCAGGC	TACG			CPA52_RS02760		CPA52_RS02760			tRNA-Arg
Pseudoalteromonas marina ECSMB14103	NZ_CP023558.1	605037	A	G	AG	GTACCTGGCTACGAACCAGGC	TACG			CPA52_RS02765		CPA52_RS02765			tRNA-Arg
Pseudoalteromonas marina ECSMB14103	NZ_CP023558.1	605163	A	G	AG	GTACCTGGCTACGAACCAGGC	TACG			CPA52_RS02770		CPA52_RS02770			tRNA-Arg
Pseudoalteromonas marina ECSMB14103	NZ_CP023558.1	1007355	T	C	AG	TTTGAGTTGGATCACAAACTT	GATC	WP_039037804.1:c.94A>G	WP_039037804.1:p.Ile32Val	CPA52_RS04605	WP_039037804.1			integron integrase
Pseudoalteromonas marina ECSMB14103	NZ_CP023558.1	1494617	T	C	AG	TCTGCCTATTACGAACCGGTA	TACG	WP_039036832.1:c.480A>G		CPA52_RS06920	WP_039036832.1			TIGR01777 family oxidoreductase
[truncated: 985 more rows]

## Sheet: Supplementary Table 4
Species & strain	Chromosome	Region	Strand	Variant frequency (editing level - %)	Variant count	Read coverage	Flanking sequence in the transcript	Coding region change	Amino acid change	Non-synonymous	Gene name or locus tag	product (CDS)	product (tRNA)	product (rRNA)	Sample	Project Accession	BioProject
[truncated: 2,864 more rows]

[truncated: 14 more sheets: Supplementary Table 5, Supplementary Table 6, Supplementary Table 7, Supplementary Table 8, Supplementary Table 9, Supplementary Table 10, Supplementary Table 11, Supplementary Table 12, Supplementary Table 13, Supplementary Table 14, Supplementary Table 15, Supplementary Table 16, Supplementary Table 17, Supplementary Table 18]
